# Supplementary material for: Identification of microRNAs in Response to Drought in Common Wild Rice (Oryza rufipogon Griff.) Shoots and Roots
Source: PLoS One. 2017 Jan 20;12(1):e0170330. doi: 10.1371/journal.pone.0170330 (PMC5249095; doi:10.1371/journal.pone.0170330)
Supplement: S1 File — (XLSX) [file pone.0170330.s001.xlsx]

## Sheet: Sheet1
Table S1. The primers used in this study
Primers for qRT-PCR
osa-miR2118c-RT	CTCAACTGGTGTCGTGGAGTCCGGCAATTCAGTTGAGTAGGAATA
osa-miR2118c-FP	ACACTCCAGCTGGGTTCCCGATGC
osa-miR3980a-5p-RT	CTCAACTGGTGTCGTGGAGTCCGGCAATTCAGTTGAGCCCTGACT
osa-miR3980a-5p-FP	ACACTCCAGCTGGGAATCGACGGC
osa-miR1425-RT	CTCAACTGGTGTCGTGGAGTCCGGCAATTCAGTTGAGATTAAGAT
osa-miR1425-FP	ACACTCCAGCTGGGCAGCAAGAAC
osa-miR2090-RT	CTCAACTGGTGTCGTGGAGTCCGGCAATTCAGTTGAGCCCTGACT
osa-miR2090-FP	ACACTCCAGCTGGGAATCGACGGC
osa-miR827-RT	CTCAACTGGTGTCGTGGAGTCCGGCAATTCAGTTGAGTGTTTGCT
osa-miR827-FP	TTAGATGACCATCAGCAAACATTAGATGACC
osa-miR5337a-RT	CTCAACTGGTGTCGTGGAGTCCGGCAATTCAGTTGAGAGCTAGAA
osa-miR5337a-FP	ACACTCCAGCTGGGAAATTACTTG
osa-miR171f-RT	CTCAACTGGTGTCGTGGAGTCCGGCAATTCAGTTGAGTTTGATTG
osa-miR171f-FP	ACACTCCAGCTGGGTGTTGGCATG
osa-miR395f-RT	CTCAACTGGTGTCGTGGAGTCCGGCAATTCAGTTGAGGAGTTCCC
osa-miR395f-FP	ACACTCCAGCTGGGGTGAATTGTT
osa-miR812a-RT	CTCAACTGGTGTCGTGGAGTCCGGCAATTCAGTTGAGGTCCAACG
osa-miR812a-FP	ACACTCCAGCTGGGGACGGACGGT
osa-miR528-RT	CTCAACTGGTGTCGTGGAGTCCGGCAATTCAGTTGAGAATGGAAG
osa-miR528-FP	ACACTCCAGCTGGGCCTGTGCTTG
oru-miR21-RT	CTCAACTGGTGTCGTGGAGTCCGGCAATTCAGTTGAGCCCAGGGA
oru-miR21-FP	ACACTCCAGCTGGGCTGCACTGCC
oru-miR47-RT	CTCAACTGGTGTCGTGGAGTCCGGCAATTCAGTTGAGACAGCTCG
oru-miR47-FP	ACACTCCAGCTGGG AGCGTACTGC
universal reverse primer	AACTGGTGTCGTGGAG
OsActin-FP	TGGCATCTCTCAGCACATTCC
OsActin-RP	TGCACAATGGATGGGCCAGA
Primers for 5′ RACE mapping of miRNA cleavage sites
5' RACE Adapter	GCUGAUGGCGAUGAAUGAACACUGCGUUUGCUGGCUUUGAUGAAA
5' RACE Outer Primer	GCTGATGGCGATGAATGAACACTG
5' RACE Inner Primer	CGCGGATCCGAACACTGCGTTTGCTGGCTTTGATG
BGIOSGA008763 IP	AGTTGCCATGCCACCAATCTCA
BGIOSGA008763 OP	CATGAAAGCCGTGAGCTTCAAC
BGIOSGA008764 IP	AAGCTCCTGCAAGAAGGAAGC
BGIOSGA008764 OP	ATTCCAAGGTCTGCGGCAAACT
BGIOSGA016901 IP	TTGTGCTGGCGATCTCATC
BGIOSGA016901 OP	CTTCAACATCGGCAAGGACACA
BGIOSGA013804 IP	TACGAGCGCACAGCTCGCATT
BGIOSGA013804 OP	GTCGCGATCGAACACGTAGAA
BGIOSGA013808 IP	TGATCGCCTTCCTCATCATCCT
BGIOSGA013808 OP	CCCTGAACTCTTGGAAGCTGAT
