# Supplementary material for: Identification of microRNAs in Response to Drought in Common Wild Rice (Oryza rufipogon Griff.) Shoots and Roots
Source: PLoS One. 2017 Jan 20;12(1):e0170330. doi: 10.1371/journal.pone.0170330 (PMC5249095; doi:10.1371/journal.pone.0170330)
Supplement: S2 File — (XLSX) [file pone.0170330.s002.xlsx]

## Sheet: Sheet1
Table S2. The different expression of miRNAs between CL and DL libraries
MiRNA family	miRNA ID	Total number of reads			miRNA expression		Fold change log2(DL/CL)	P value	Sig-lable
		CL	DL		CL	DL
oru-miR4	oru-miR4	37	44		50.7165	139.856	1.46341	2e-06	**
oru-miR6	oru-miR6	926	1376		1269.28	4373.67	1.78483	0	**
oru-miR7	oru-miR7	6520	6427		8937.08	20428.5	1.19271	0	**
oru-miR13	oru-miR13	147	146		201.495	464.067	1.20358	0	**
oru-miR14	oru-miR14	565	624		774.455	1983.41	1.35673	0	**
oru-miR18	oru-miR18	4272	4621		5855.7	14688	1.32673	0	**
oru-miR19	oru-miR19	1383	1645		1895.7	5228.7	1.46372	0	**
oru-miR25	oru-miR25	111	110		152.15	349.639	1.20038	0	**
oru-miR26	oru-miR26	51	69		69.9066	219.319	1.64953	0	**
oru-miR28	oru-miR28	261	31		357.757	98.5347	-1.86028	0	**
oru-miR35	oru-miR35	47	49		64.4237	155.748	1.27355	6e-06	**
oru-miR39	oru-miR39	522	514		715.514	1633.77	1.19115	0	**
oru-miR42	oru-miR42	1685	1508		2309.66	4793.24	1.05332	0	**
oru-miR45	oru-miR45	23894	3313		32751.9	10530.5	-1.63701	0	**
oru-miR59	oru-miR59	38	36		52.0873	114.427	1.13543	0.000252	**
oru-miR66	oru-miR66	95	124		130.218	394.139	1.59777	0	**
oru-miR68	oru-miR68	710	138		973.209	438.638	-1.14972	0	**
oru-miR74	oru-miR74	598	1809		819.689	5749.98	2.81041	0	**
oru-miR75	oru-miR75	39882	7368		54666.9	23419.5	-1.22296	0	**
oru-miR76	oru-miR76	100	106		137.072	336.925	1.2975	0	**
osa-miR1320	osa-miR1320-5p	210	39		287.851	123.963	-1.21541	0	**
osa-miR1423	osa-miR1423-5p	450	455		616.823	1446.23	1.22937	0	**
osa-miR1425	osa-miR1425-3p	219	45		300.187	143.034	-1.0695	0	**
osa-miR1428	osa-miR1428e-3p	5	28		6.8536	88.9991	3.69886	0	**
	osa-miR1428f-5p	7	15		9.595	47.6781	2.31297	0.000148	**
	osa-miR1428g-5p	7	15		9.595	47.6781	2.31297	0.000148	**
osa-miR1432	osa-miR1432-5p	805	116		1103.43	368.711	-1.58143	0	**
osa-miR156	osa-miR156c-3p	254	37		348.162	117.606	-1.5658	0	**
	osa-miR156g-3p	254	37		348.162	117.606	-1.5658	0	**
	osa-miR156l-5p	700	145		959.502	460.888	-1.05787	0	**
osa-miR159	osa-miR159a.1	22700	2940		31115.3	9344.9	-1.73537	0	**
	osa-miR159b	22700	2940		31115.3	9344.9	-1.73537	0	**
	osa-miR159c	342	73		468.785	232.033	-1.0146	0	**
	osa-miR159d	546	87		748.412	276.533	-1.43638	0	**
	osa-miR159e	375	74		514.019	235.212	-1.12786	0	**
	osa-miR159f	1594	331		2184.92	1052.1	-1.05432	0	**
osa-miR166	osa-miR166a-5p	46	44		63.053	139.856	1.1493	5.8e-05	**
	osa-miR166c-5p	55	9		75.3895	28.6068	-1.39801	0.001074	**
	osa-miR166e-3p	31	35		42.4922	111.249	1.38852	3.9e-05	**
	osa-miR166j-5p	3279	558		4494.58	1773.62	-1.34149	0	**
	osa-miR166k-5p	14	16		19.19	50.8566	1.40608	0.003098	**
osa-miR167	osa-miR167h-3p	58	72		79.5016	228.855	1.52538	0	**
osa-miR169	osa-miR169a	118	9		161.745	28.6068	-2.49929	0	**
osa-miR171	osa-miR171a	22	23		30.1558	73.1064	1.27756	0.001123	**
	osa-miR171d-5p	3	8		4.1122	25.4283	2.62845	0.002671	**
	osa-miR171e-5p	48	50		65.7944	158.927	1.27233	5e-06	**
osa-miR1861	osa-miR1861c	5071	782		6950.91	2485.62	-1.4836	0	**
	osa-miR1861e	649	953		889.596	3029.15	1.76769	0	**
	osa-miR1861g	501	756		686.729	2402.98	1.80701	0	**
	osa-miR1861k	649	953		889.596	3029.15	1.76769	0	**
	osa-miR1861m	649	953		889.596	3029.15	1.76769	0	**
	osa-miR1861n	31	174		42.4922	553.066	3.70218	0	**
osa-miR1862	osa-miR1862e	5784	5104		7928.23	16223.3	1.03299	0	**
osa-miR1863	osa-miR1863c	168	173		230.28	549.887	1.25574	0	**
osa-miR1878	osa-miR1878	76	102		104.174	324.211	1.63793	0	**
osa-miR1883	osa-miR1883b	85	76		116.511	241.569	1.05197	1e-06	**
osa-miR2090	osa-miR2090	339	62		464.673	197.069	-1.23751	0	**
osa-miR2118	osa-miR2118c	0	6		0	19.0712	27.5068	0.000523	**
	osa-miR2118q	0	6		0	19.0712	27.5068	0.000523	**
osa-miR2121	osa-miR2121a	27	25		37.0094	79.4635	1.1024	0.001969	**
	osa-miR2121b	27	25		37.0094	79.4635	1.1024	0.001969	**
osa-miR319	osa-miR319a-3p.2-3p	1692	3078		2319.25	9783.54	2.0767	0	**
	osa-miR319b	2252	3449		3086.86	10962.8	1.8284	0	**
osa-miR393	osa-miR393b-3p	560	112		767.602	355.996	-1.1085	0	**
osa-miR395	osa-miR395b	98	21		134.33	66.7493	-1.00896	0.000509	**
	osa-miR395j	98	21		134.33	66.7493	-1.00896	0.000509	**
	osa-miR395k	99	20		135.701	63.5708	-1.094	0.000251	**
	osa-miR395l	95	18		130.218	57.2137	-1.1865	0.000159	**
	osa-miR395m	95	18		130.218	57.2137	-1.1865	0.000159	**
	osa-miR395n	95	18		130.218	57.2137	-1.1865	0.000159	**
	osa-miR395p	95	18		130.218	57.2137	-1.1865	0.000159	**
	osa-miR395q	95	18		130.218	57.2137	-1.1865	0.000159	**
	osa-miR395r	95	18		130.218	57.2137	-1.1865	0.000159	**
osa-miR396	osa-miR396d	3373	632		4623.43	2008.84	-1.2026	0	**
	osa-miR396e-5p	41991	8510		57557.8	27049.4	-1.08942	0	**
	osa-miR396f-5p	41980	8510		57542.7	27049.4	-1.08904	0	**
	osa-miR396g	3383	634		4637.14	2015.19	-1.20232	0	**
	osa-miR396h	3383	634		4637.14	2015.19	-1.20232	0	**
osa-miR3980	osa-miR3980a-5p	153	15		209.72	47.6781	-2.13706	0	**
	osa-miR3980b-5p	153	15		209.72	47.6781	-2.13706	0	**
osa-miR398	osa-miR398b	216	42		296.075	133.499	-1.14914	0	**
osa-miR444	osa-miR444a-3p.2	115	24		157.632	76.2849	-1.0471	0.000144	**
	osa-miR444e	116	23		159.003	73.1064	-1.12099	6.9e-05	**
osa-miR5083	osa-miR5083	9	15		12.3365	47.6781	1.95039	0.000555	**
osa-miR5145	osa-miR5145	102	111		139.813	352.818	1.33542	0	**
osa-miR5148	osa-miR5148a	66	70		90.4673	222.498	1.29832	0	**
	osa-miR5148b	86	91		117.882	289.247	1.29496	0	**
	osa-miR5148c	89	91		121.994	289.247	1.24549	0	**
osa-miR5159	osa-miR5159	8	12		10.9657	38.1425	1.7984	0.002799	**
osa-miR5337	osa-miR5337a	9	30		12.3365	95.3562	2.95039	0	**
osa-miR5808	osa-miR5808	17	18		23.3022	57.2137	1.29589	0.002993	**
osa-miR5817	osa-miR5817	9	21		12.3365	66.7493	2.43582	5e-06	**
osa-miR5825	osa-miR5825	26	23		35.6387	73.1064	1.03655	0.003792	**
osa-miR812	osa-miR812n-3p	44	64		60.3116	203.427	1.754	0	**
	osa-miR812t	52	85		71.2773	270.176	1.92238	0	**
	osa-miR812u	44	65		60.3116	206.605	1.77637	0	**
osa-miR827	osa-miR827	48	49		65.7944	155.748	1.24318	9e-06	**
oru-miR78	oru-miR78	27	45		37.0094	143.034	1.9504	0	**
oru-miR86	oru-miR86	38	68		52.0873	216.141	2.05297	0	**
oru-miR89	oru-miR89	82	12		112.399	38.1425	-1.55916	3.2e-05	**
oru-miR91	oru-miR91	81	11		111.028	34.9639	-1.66699	1.7e-05	**
oru-miR93	oru-miR93	16	30		21.9315	95.3562	2.12032	1e-06	**
oru-miR96	oru-miR96	148	206		202.866	654.779	1.69048	0	**
Sig-lable indicated the different significance of miRNAs between CL and DL.* Fold-change ≥1 or flod-change ≤-1, and 0.01 ≤ p-value ＜ 0.05; ** Fold-change ≥1 or flod-change ≤-1, and p-value ＜ 0.01.
