# Supplementary material for: Identification of microRNAs in Response to Drought in Common Wild Rice (Oryza rufipogon Griff.) Shoots and Roots
Source: PLoS One. 2017 Jan 20;12(1):e0170330. doi: 10.1371/journal.pone.0170330 (PMC5249095; doi:10.1371/journal.pone.0170330)
Supplement: S3 File — (XLSX) [file pone.0170330.s003.xlsx]

## Sheet: Sheet1
Table S3. The different expression of miRNAs between CR and DR libraries
MiRNA family	miRNA ID	Total number of reads			miRNA expression		fold change log2(DR/CR)	P value	Sig-lable
		CR	DR		CR	DR
oru-miR5	oru-miR5	4	24		8.9053	74.268	3.06	1e-06	**
oru-miR6	oru-miR6	396	659		881.624	2039.28	1.20982	0	**
oru-miR7	oru-miR7	2175	3472		4842.25	10744.1	1.14979	0	**
oru-miR8	oru-miR8	1164	1756		2591.44	5433.94	1.06824	0	**
oru-miR15	oru-miR15	27	7		60.1107	21.6615	-1.47249	0.003098	**
oru-miR16	oru-miR16	1285	2466		2860.83	7631.04	1.41545	0	**
oru-miR18	oru-miR18	1393	2408		3101.27	7451.56	1.26468	0	**
oru-miR20	oru-miR20	650	973		1447.11	3010.95	1.05704	0	**
oru-miR21	oru-miR21	7	180		15.5843	557.01	5.15954	0	**
oru-miR22	oru-miR22	14	53		31.1685	164.008	2.39561	0	**
oru-miR23	oru-miR23	15	91		33.3949	281.599	3.07595	0	**
oru-miR24	oru-miR24	841	1592		1872.34	4926.44	1.39571	0	**
oru-miR25	oru-miR25	61	131		135.806	405.38	1.57773	0	**
oru-miR26	oru-miR26	15	24		33.3949	74.268	1.15311	0.003571	**
oru-miR27	oru-miR27	10	24		22.2632	74.268	1.73808	0.00028	**
oru-miR29	oru-miR29	222	422		494.244	1305.88	1.40173	0	**
oru-miR33	oru-miR33	347	529		772.534	1636.99	1.08337	0	**
oru-miR34	oru-miR34	424	749		943.961	2317.78	1.29594	0	**
oru-miR37	oru-miR37	61	107		135.806	331.111	1.28577	0	**
oru-miR38	oru-miR38	11	21		24.4896	64.9845	1.40793	0.002187	**
oru-miR42	oru-miR42	546	1202		1215.57	3719.59	1.61351	0	**
oru-miR46	oru-miR46	8	22		17.8106	68.079	1.93447	0.000211	**
oru-miR47	oru-miR47	505	4		1124.29	12.378	-6.5051	0	**
oru-miR48	oru-miR48	281	527		625.597	1630.8	1.38228	0	**
oru-miR49	oru-miR49	372	633		828.192	1958.82	1.24195	0	**
oru-miR52	oru-miR52	200	308		445.265	953.106	1.09797	0	**
oru-miR57	oru-miR57	136	221		302.78	683.885	1.17548	0	**
oru-miR58	oru-miR58	30	61		66.7897	188.764	1.49889	0	**
oru-miR60	oru-miR60	5	16		11.1316	49.512	2.15312	0.000695	**
oru-miR63	oru-miR63	43	71		95.7319	219.709	1.19853	3e-06	**
oru-miR66	oru-miR66	23	40		51.2054	123.78	1.27341	0.000154	**
oru-miR67	oru-miR67	18	28		40.0738	86.646	1.11247	0.002414	**
oru-miR69	oru-miR69	995	1739		2215.19	5381.34	1.28053	0	**
oru-miR73	oru-miR73	18	36		40.0738	111.402	1.47504	7.8e-05	**
oru-miR75	oru-miR75	16963	5624		37765.1	17403.5	-1.11768	0	**
oru-miR76	oru-miR76	33	6		73.4687	18.567	-1.98439	0.000174	**
osa-miR1320	osa-miR1320-5p	155	241		345.08	745.774	1.11181	0	**
osa-miR1423	osa-miR1423-5p	102	265		227.085	820.043	1.85247	0	**
osa-miR1425	osa-miR1425-5p	308	764		685.708	2364.2	1.78569	0	**
osa-miR1432	osa-miR1432-5p	245	655		545.449	2026.9	1.89376	0	**
osa-miR156	osa-miR156a	13355	4727		29732.6	14627.7	-1.02334	0	**
	osa-miR156b-5p	13287	4745		29581.2	14683.4	-1.01049	0	**
	osa-miR156c-5p	13285	4742		29576.7	14674.1	-1.01119	0	**
	osa-miR156e	13355	4727		29732.6	14627.7	-1.02334	0	**
	osa-miR156g-5p	13285	4742		29576.7	14674.1	-1.01119	0	**
	osa-miR156i	13355	4727		29732.6	14627.7	-1.02334	0	**
	osa-miR156k	173	37		385.154	114.496	-1.75013	0	**
osa-miR166	osa-miR166d-5p	53	19		117.995	58.7955	-1.00495	0.001481	**
	osa-miR166e-3p	630	14		1402.58	43.323	-5.01681	0	**
	osa-miR166g-5p	19	29		42.3001	89.7405	1.0851	0.002405	**
osa-miR167	osa-miR167d-3p	8	23		17.8106	71.1735	1.9986	0.000119	**
osa-miR169	osa-miR169r-5p	58	129		129.127	399.19	1.62829	0	**
osa-miR171	osa-miR171g	250	461		556.581	1426.56	1.35788	0	**
osa-miR1850	osa-miR1850.1	159	252		353.986	779.814	1.13944	0	**
osa-miR1860	osa-miR1860-3p	36	98		80.1476	303.261	1.91983	0	**
osa-miR1861	osa-miR1861b	87	323		193.69	999.523	2.36749	0	**
	osa-miR1861e	114	334		253.801	1033.56	2.02586	0	**
	osa-miR1861f	87	323		193.69	999.523	2.36749	0	**
	osa-miR1861g	32	103		71.2424	318.733	2.16154	0	**
	osa-miR1861h	206	585		458.623	1810.28	1.98084	0	**
	osa-miR1861i	87	323		193.69	999.523	2.36749	0	**
	osa-miR1861j	206	585		458.623	1810.28	1.98084	0	**
	osa-miR1861k	114	334		253.801	1033.56	2.02586	0	**
	osa-miR1861l	87	323		193.69	999.523	2.36749	0	**
	osa-miR1861m	114	334		253.801	1033.56	2.02586	0	**
osa-miR1862	osa-miR1862e	1529	2857		3404.05	8840.99	1.37696	0	**
osa-miR1863	osa-miR1863c	30	58		66.7897	179.481	1.42613	2e-06	**
osa-miR1868	osa-miR1868	5	14		11.1316	43.323	1.96047	0.002268	**
osa-miR1870	osa-miR1870-5p	40	59		89.0529	182.576	1.03576	8.7e-05	**
osa-miR1876	osa-miR1876	211	440		469.754	1361.58	1.5353	0	**
osa-miR1881	osa-miR1881	4	13		8.9053	40.2285	2.17548	0.001908	**
osa-miR1883	osa-miR1883a	53	102		117.995	315.639	1.41955	0	**
	osa-miR1883b	19	40		42.3001	123.78	1.54905	2e-05	**
osa-miR2055	osa-miR2055	34	11		75.695	34.0395	-1.15299	0.004033	**
osa-miR2106	osa-miR2106	6	22		13.3579	68.079	2.34952	4e-05	**
osa-miR2121	osa-miR2121a	19	32		42.3001	99.024	1.22712	0.00074	**
	osa-miR2121b	19	32		42.3001	99.024	1.22712	0.00074	**
osa-miR2863	osa-miR2863b	591	195		1315.76	603.428	-1.12464	0	**
osa-miR2877	osa-miR2877	16	26		35.6212	80.457	1.17548	0.002408	**
osa-miR2878	osa-miR2878-5p	83	132		184.785	408.474	1.1444	0	**
osa-miR2879	osa-miR2879	27	51		60.1107	157.82	1.39258	9e-06	**
osa-miR390	osa-miR390-3p	237	80		527.639	247.56	-1.09177	0	**
osa-miR393	osa-miR393b-3p	39	6		86.8266	18.567	-2.2254	1.7e-05	**
osa-miR395	osa-miR395f	10	0		22.2632	0	-27.7301	0.002575	**
osa-miR396	osa-miR396a-5p	230	76		512.054	235.182	-1.12252	0	**
	osa-miR396b-5p	230	76		512.054	235.182	-1.12252	0	**
	osa-miR396c-5p	140	32		311.685	99.024	-1.65424	0	**
osa-miR397	osa-miR397a	25	362		55.6581	1120.21	4.33103	0	**
	osa-miR397b	36	994		80.1476	3075.93	5.26222	0	**
osa-miR398	osa-miR398b	2	99		4.4526	306.356	6.10441	0	**
osa-miR408	osa-miR408-3p	18	868		40.0738	2686.03	6.06667	0	**
osa-miR5145	osa-miR5145	67	126		149.164	389.907	1.38623	0	**
osa-miR5149	osa-miR5149	13	47		28.9422	145.441	2.32919	0	**
osa-miR5159	osa-miR5159	1	9		2.2263	27.8505	3.64498	0.00133	**
osa-miR528	osa-miR528-5p	4	229		8.9053	708.64	6.31425	0	**
osa-miR535	osa-miR535-5p	109	28		242.669	86.646	-1.48579	0	**
osa-miR5504	osa-miR5504	36	12		80.1476	37.134	-1.10992	0.003917	**
osa-miR5526	osa-miR5526	1	13		2.2263	40.2285	4.1755	5.7e-05	**
osa-miR5827	osa-miR5827	45	16		100.185	49.512	-1.01681	0.00266	**
osa-miR7694	osa-miR7694-3p	43	95		95.7319	293.978	1.61863	0	**
osa-miR810	osa-miR810b.2	40	85		89.0529	263.033	1.56251	0	**
osa-miR812	osa-miR812b	233	358		518.733	1107.83	1.09467	0	**
	osa-miR812d	217	342		483.112	1058.32	1.13134	0	**
	osa-miR812g	141	249		313.912	770.53	1.29549	0	**
	osa-miR812h	277	425		616.692	1315.16	1.09262	0	**
	osa-miR812i	277	425		616.692	1315.16	1.09262	0	**
	osa-miR812j	318	462		707.971	1429.66	1.01391	0	**
	osa-miR812k	151	271		336.175	838.61	1.31879	0	**
	osa-miR812l	148	269		329.496	832.42	1.33705	0	**
	osa-miR812m	151	271		336.175	838.61	1.31879	0	**
	osa-miR812n-3p	12	34		26.7159	105.213	1.97754	5e-06	**
	osa-miR812o-3p	26	51		57.8844	157.82	1.44703	5e-06	**
	osa-miR812p	62	96		138.032	297.072	1.10581	0	**
	osa-miR812t	20	52		44.5265	160.914	1.85355	0	**
	osa-miR812u	13	34		28.9422	105.213	1.86207	1e-05	**
	osa-miR812v	45	69		100.185	213.52	1.09171	1.4e-05	**
osa-miR814	osa-miR814a	48	87		106.864	269.221	1.33302	0	**
	osa-miR814b	48	87		106.864	269.221	1.33302	0	**
	osa-miR814c	48	87		106.864	269.221	1.33302	0	**
osa-miR818	osa-miR818a	20	37		44.5265	114.496	1.36257	0.000138	**
	osa-miR818c	29	50		64.5634	154.725	1.26092	3.5e-05	**
oru-miR77	oru-miR77	74	163		164.748	504.404	1.61432	0	**
oru-miR79	oru-miR79	107	160		238.217	495.12	1.0555	0	**
oru-miR81	oru-miR81	100	153		222.632	473.459	1.08857	0	**
oru-miR83	oru-miR83	107	160		238.217	495.12	1.0555	0	**
oru-miR86	oru-miR86	46	119		102.411	368.245	1.8463	0	**
oru-miR88	oru-miR88	21	31		46.7528	95.9295	1.03692	0.002369	**
oru-miR96	oru-miR96	21	40		46.7528	123.78	1.40465	5.9e-05	**
Sig-lable indicated the different significance of miRNAs between CR and DR.* Fold-change ≥1 or flod-change ≤-1, and 0.01 ≤ p-value ＜ 0.05; ** Fold-change ≥1 or flod-change ≤-1, and p-value ＜ 0.01.
