# Supplementary material for: Identification of microRNAs in Response to Drought in Common Wild Rice (Oryza rufipogon Griff.) Shoots and Roots
Source: PLoS One. 2017 Jan 20;12(1):e0170330. doi: 10.1371/journal.pone.0170330 (PMC5249095; doi:10.1371/journal.pone.0170330)
Supplement: S4 File — (XLSX) [file pone.0170330.s004.xlsx]

## Sheet: Sheet1
Table S4. Novel miRNAs in the common wild rice from four libraries
miRNA ID	GenomeID	mfe	Id(5p)	Id(3p)	count	count(5p)	count(3p)	seq(5p)	seq(3p)	Pre_sequence	Hairpin_structure	Mature sequence(5'-3')	Mature sequence_Count				Star_sequence	Star sequence_Count
													CL	CR	DL	DR		CL	CR	DL	DR
oru-miR1	Chr01:28492572:28492821:+	-174.2	--	oru-miR1-3p	1771	--	1771	--	aaauauggauaaugcuagaaagug	agauuuauuguauuaagagggacauuguucagauucguccuagguguuuuuuuuuuugggauggauggaguacauccuagugaaaaaauaagagaauggagguacucccuccguuucacaauguaauauuuucuagcauuguucacguacauauagauauuaaugaaucuaaauacauauauaugucuagauucauuaacaucuaaauaaauauggauaaugcuagaaaguguuacauugugauugugaa	..................(((((.............)))))...(((((((((..((((((((.........)))))))).)))))))))....((((((((.....))))))))((((((((((((((((((((((((((((((.((..((.(((((.((((((((((((...((((....)))).)))))))))))).))))).))..)).)))))))))))))))))))))))))))))).......	aaauauggauaaugcuagaaagug	756	198	577	240	auuuucuagcauuguucacguaca	3	0	2	5
oru-miR2	Chr01:38317929:38318178:+	-76.4	--	oru-miR2-3p	659	--	659	--	acgugacuuugacugcagaggauc	uucuccacuccuugaucaaaaccgauccacgauuccaccuacaccacgccugggguugaguuguuguugauaaaugcauccaaacucacgcccacacgaaauugugaguauaugaugcaugguauagcugaauugauauccucugcagccaaauuuaugauaucuuuaucacugacauguggauucaggaaucagugauaaagucacgugacuuugacugcagaggauccggauccuagcucaaauuaug	.......................(((((.((((((...(((.((((.((.((((..((((((..(((........)))....))))))..))))((((....))))..........)).)))).)))..))))))..(((((((((((.((((.(((((....((((((((((((..(.((....)).)..))))))))))))...))))).)))).)))))))))))..)))))...............	acgugacuuugacugcagaggauc	346	83	141	89	auccucugcagccaaauuuaugau	1	0	0	0
oru-miR3	Chr01:42982742:42982991:+	-84.4	--	oru-miR3-3p	379	--	379	--	uagauuuguuauaauaggaugugu	gggcuuuguauggcggagugggcuacauauauguuggcccauacugaauagaggguaugauggucaacauacagccuauauuucaguguaugcuaguaccuucgggggugacugaugaauaaugucauacucccuccaucacaaaauaaacuaaucucgugaauacgacacauccuauuauaauaaauauagacaaacuuauguuuagauuuguuauaauaggaugugucacaucuaaugugauguuuau	....((((((((((((.((((((((((....)).)))))))).)))....((((((((..(((....((((((.............)))))))))))))))))(((((((..((((.......))))))))))).)))).)))))((((((..(((.(((......((((((((((((((((((((((.((((((......)))))).)))))))))))))))))))))).......))).)))))))))	uagauuuguuauaauaggaugugu	91	96	63	129	auccuauuauaauaaauauagaca	0	1	0	0
oru-miR4	Chr01:44679758:44680007:+	-64.9	oru-miR4-5p	--	86	86	--	aauggucaaaguauaauguuggag	--	guauuauguuaucaaagagauuaauggucaaaguauaauguuggagaucacguuaaagcuuauacgccuuucuccaucucaagugguuuucugcgugguuuucaacauuaugguuuaaccauuaauuucuuucauaauauauuugucaauaacuaugaaacuaacauugugcaaaaaguaauauggaauaugaauuuaaugauauuacaugccugacauuaaacauauauaccgucaauuuaauuaucag	....((((((((.(((((((((((((((.(((.((((((((((((((((((((.((((((........................))))))..)))))))))))))))))))).))).))))))))))))))).))))))))(((((((((...............)))).))))).......((((.(((((..(((((((...............)))))))..))))).))))...............	aauggucaaaguauaauguuggag	37	2	44	3	ucaacauuaugguuuaaccauuaa	0	0	0	0
oru-miR5	Chr01:22477844:22478093:-	-79.6	oru-miR5-5p	--	70	70	--	auuuguuccggucuagcuaaaagu	--	uuuuggauauuuuucauaugagauuuguuccggucuagcuaaaaguaucucgagauacuaauaucucacgguaccaaauuguuuucgauuguuggaucuagcuagcuaggaugggcauuauuggauccaacaaucugguaucgugagauacuggcaccucaaagaaaaaauuuuugcuggacuaaaacaaacucuuuucauauacauaaaguuuuagcacuugugucgcgauguugguugggaaaugauu	...............((((((((((((((..((((((((.((((((.(((.(((...(((.(((((((((((((((..........(((((((((((((((...(((......)))....)))))))))))))))))))))))))))))).)))...)))..)))....))))))))))))))..))))))....)))))))).(((((.((......)))))))((.((((....)))).)).......	auuuguuccggucuagcuaaaagu	23	4	19	24	uuuugcuggacuaaaacaaacucu	1	1	0	0
oru-miR6	Chr01:32982619:32982868:-	-93.2	oru-miR6-5p	--	3357	3357	--	aaaaaguuggaaguuuaugugugu	--	gauaaaaaaguuggaaguuuauguguguaguaaaguuuaaugugauggaaaaguuagaaguuugaagaaaaaauuuguaucuaaaauugguuauuucuuccuccaucucaggaccuuuacaacuuuuucuucaaacuucuaacuuuuucaucacaucaaaaccuuccuacacacauaaacuuccaauuuuuuuccaauuuuuuucuucgaacuuucaauuuuagcgugaaauuaaacacagccuaaacua	...(((((((((((((((((((((((((((.((.((((.(((((((((((((((((((((((((((((((((..((((((((.....(((............))).....)))....))))).)))))))))))))))))))))))))))))))))..)))).)).)))))))))))))))))))))))))))..............................(((((........))).))........	aaaaaguuggaaguuuaugugugu	926	396	1376	659	auaaacuuccaauuuuuuuccaau	3	1	7	2
oru-miR7	Chr01:45177955:45178204:-	-101.8	--	oru-miR7-3p	18594	--	18594	--	augaauguggaaaaugcuagaaug	auuuuuuauauaugcuugacaugcggauuucacugacauguaggugcuuccguagcaaugccucgucagcauauggaguggauuugaauccauuaggaccuacucccuccguuucauaauguaagucauuguagcauuucccacauucauauugaugucacuaucuagauucauuagcaucaguaugaauguggaaaaugcuagaaugacuuauauuaugaaacagaggaaguauaugacacacaugaca	........(((((((((..(((((((......))).))))(((((.((((((((((............)).))))))((((((....)))))).)).)))))...((((.((((((((((((((((((((.((((((((.((((((((((((((((((..................)))))))))))))))))).)))))))).)))))))))))))))))))).)))))))))))))............	augaauguggaaaaugcuagaaug	6520	2175	6427	3472	agcauuucccacauucauauugau	40	25	34	18
oru-miR8	Chr01:13209401:13209650:+	-83.9	--	oru-miR8-3p	6528	--	6528	--	ccagauucguuguacuaggaugug	gggauaggacacauccuaguacaaugaaucuggauguuauaaccucgucuagauuaguccagauucguuguacuaggaugugucccauccuaguaugagguuggguuuuuuuggauggagggaguauguaucucauauaguuugaacgaaaagcuacacaugcauugagccauauaauuaaaaaauaguagccuuucauccauuuauuauauacauuuuacaauccacuaaugguaguuauuaauugcuc	(((((.(((((((((((((((((((((((((((((....((........)).....))))))))))))))))))))))))))))).))))).......(((.(((((....(((((((((((..(((((..((((..((((((.......)))))).........))))..)))))...............)))))))))))...................))))))))...(((((((...))))))).	ccagauucguuguacuaggaugug	2164	1164	1444	1756	acauccuaguacaaugaaucugga	53	29	24	55
oru-miR9	Chr02:24773181:24773430:-	-64.7	--	oru-miR9-3p	820	--	820	--	aggguguagcuauauuuauggcgu	gucgggggcguccaccucagccagauugacaaacgaacacgcugcaaauuuggcucauuuuucuacucaccuccccuguaugcgagcgaaugcgaugcgauccuacgcgcuuaauuuuuguuguuccgugcuggcaggcagcagcagcaucgcacguugccuggucccugcaaacaaacgagcacauacuauagcuguagaauuauaggguguagcuauauuuauggcgucauauuuuucaccaaaaaau	..(((((((.........(((((((((..((..((....)).))..)))))))))...................((.(((((.((((((....((((((........)))...)))....))))))))))).))((((((((.((......))..))))))))))))))).........((((.((((.((((((((((...........))))))))))..)))))).))...................	aggguguagcuauauuuauggcgu	335	133	174	178	gcacauacuauagcuguagaauua	0	0	0	0
oru-miR10	Chr02:31486187:31486436:-	-84.6	--	oru-miR10-3p	59	--	59	--	auuucacuguagcagcuggcugcc	uguguggaucggaagagcgcugguguggaggagcaggaggcaaagcuccggccgcaagguuuggccgggaccccauucgcugcguaagccgaaaggccaaaaaggaaauuucuagagucccugaucgcugauaaccgauaguauugggucuguucggcagcccuauacagcggcugugcagcugcuaccauugaucuucuauaaauuucacuguagcagcuggcugccaauuagagcuaccaaacaggcc	.......(((((...((((....(((((.(((((..........)))))..))))).(((...)))(((((.((.((((((.....)).)))).))((.....))...........)))))....)))).....))))).......((((((((.((.(((.(((....(((((....((((((((((...(((.............)))..)))))))))))))))....))).))).)).))))))))	auuucacuguagcagcuggcugcc	24	8	15	12	cggcugugcagcugcuaccauugaucuuc	0	0	0	0
oru-miR11	Chr02:11661146:11661395:+	-85.7	--	oru-miR11-3p	2525	--	2525	--	auuuguuguauuagggaaugucuc	uauauuuuucaaaguaaauuauugugugauguccauugcucuagugaauuuaggguuucucuugaagaauuuuguuggcugcuccaacugcucccaauaaugccacuaaaagaacaguugcauuuuuacaagccaccugcuaguacugacaugguauuggaugugacauuuccuaguacaacaaaucugucaggagcuuauccagauuuguuguauuagggaaugucucguccaauacuagguugguuuu	...(((((((((((...........(((.....))).(((((((.....)))))))..)).)))))))))..((((((..((.......))..))))))((((.(((........))).))))...(((.(((.....))).)))(((((.((((((((((((.((((((((((((((((((((((((....(((.....))))))))))))))))))))))))))).)))))))))))).)))))....	auuuguuguauuagggaaugucuc	1466	268	506	285	gacauuuccuaguacaacaaaucu	79	19	17	32
oru-miR12	Chr02:16908168:16908417:+	-63.4	oru-miR12-5p	--	107	107	--	auuguaggauguaaaaauagacgu	--	auguaauggaaaccuaaaaaauauuguaggauguaaaaauagacguauaaauuuuguacacgucauaucaaguaaaacuuuuacucccauauuaaaccaugaguaaaacuuuugguuaggaugacguaaacaaaucucaaacaucuauuuuucauccuacaauagauaaaaaaaaucaagaaugaugucccauuuagacaacaauuuuugaucuaaggguuguguuuaagaggaggagaaaagagaagau	............(((......((((((((((((.(((((((((.((......(((((..(((((((...((.(((((.((((((((..............)))))))).))))).))...)))))))..)))))......)).)))))))))))))))))))))..........((((....))))...((.((((((((.(((((((((...))))))))))))))))).)))))..............	auuguaggauguaaaaauagacgu	54	16	22	15	aucuauuuuucauccuacaauag	0	0	0	0
oru-miR13	Chr02:20773881:20774130:+	-50.8	--	oru-miR13-3p	504	--	504	--	uuguuuuuucuaggacagagggagu	aaacuucucauaaccgcgagaaaauguuuccaguccuccuucauacugaucaaugucugaacgcagucuccuauauaggcuauaucuguauucaaucaauuaaagcauaaucagguuucuaguagaguuagcaugggcauauugacuucaucuaugcucccuccaucauaaaauaaaucaacuuuccaaguucacguacgaaaguuguuuuuucuaggacagagggaguauaacaaugauauaaaagaaa	....(((((........)))))(((((.((((((.(((((.....(((((..((((.((((.((((...(((....)))......)))).))))..........)))).)))))......))..)))...)).)))).)))))....((((.(((((((((((..((.......(((.((((((((...((......)))))))))).)))......))..)))))))))))...))))...........	uuguuuuuucuaggacagagggagu	147	100	146	111	ucccuccaucauaaaauaaaucaacu	0	0	0	0
oru-miR14	Chr02:35772442:35772691:+	-68.4	oru-miR14-5p	--	1403	1403	--	aaaauauagcaaucuaguacugga	--	uuucaaguacuacauccguucuaaaauauagcaaucuaguacuggaugagauauaucccuuuauuagauuuauuggacuaggauguguccuaucgaguccuacauuacuauauuuuguaacggagggaguacuucacuccccguuugaaaauuuuuaccguuuaaaauuuaucagcaucaaacaaucacaacuaucccguagaaauuucuacuguaaaaucagggggaguaacaaauuaucacaagacgc	....(((((((...((((((.((((((((((.(((.(((.(((.((((.(((((((((.((((.((....)).))))...))))))))).)))).))).))).))).)))))))))).))))))...))))))).((((((((((((((((((((........))))))).......))))))................((((....))))(((......))))))))))....................	aaaauauagcaaucuaguacugga	565	89	624	125	gaguccuacauuacuauauuuugu	0	0	0	0
oru-miR15	Chr03:3800620:3800869:+	-66.4	oru-miR15-5p	--	49	49	--	agaucauccggcagcuucauc	--	aaagcaucucaaaccagcgaucagaucauccggcagcuucaucuucucauggcagcacaccagcuugauugauugaugaugaaacccuaggagcagguagcuuggcuucucgaucuuagccugaucuuauacaaggacgaucgauuaggccaaaucaggaguucaacaguccauguaaguucagcuucagcuuuuuuuaauuugcuccuugagauagcaaaucaagaucuagggcuuucuggaggagaug	....((((((...(((((((((((.(((..(((..(((((((......)))).)))...)).)..)))))))))).........((((((((((((((((((((((((.((((((....(((...........)))..))))))..)))))))....((((((.(((...........))).)))))).))).......))))))))(((((.........)))))..))))))....))))..))))))	agaucauccggcagcuucauc	14	27	1	7	uggcagcacaccagcuugauuga	0	0	0	0
oru-miR16	Chr03:17070852:17071101:+	-88.9	oru-miR16-5p	--	7582	7582	--	auaagacguuuugacuuuggucaa	--	aauauacucccuucguuucaggguauaagacguuuugacuuuggucaagguuaaaguacucuaaguuugacuaacuuuguaaaaaaaauaguaauauuuauaaaaccaacauaauuucauuaaaucuauaauugaauaaauuuucauaauauauuugucuuggguuaaaaauauuauuacuuuuuuuacuaaauuagucaaacuuagaguaauuuuugaccaaaaucaaaucgucuuauaaccugaaaca	..............((((((((.(((((((((.(((((.(((((((((((......((((((((((((((((((.((.(((((((((.(((((((((((.(((..((((.((((.(..((((..........((((......))))))))..).)))).)))).))).))))))))))).))))))))).)).))))))))))))))))))..))))))))))).))))).))))))))).)))))))).	auaagacguuuugacuuuggucaa	2484	1285	1347	2466	aaaaucaaaucgucuuauaaccug	9	19	14	26
oru-miR17	Chr03:29765624:29765873:+	-101.4	--	oru-miR17-3p	3852	--	3852	--	auagauucguuguacuaggaugug	ggcgcgcguacguggaucggucgaucgagcguugaucgaucagguggaccgcacgauccggucaguucguccaucgaucaguguacguacacguaggugcgcauaucaauccacgacgauauacgcuaccccuccguuucaaaauauaacaacuuuguucuggaugagacacauacuaguacaacgaaucuagacaggauaugcauagauucguuguacuaggaugugucccaucagguugcuauauuuu	...(((.(((((((.((.((((((((((((..(((((((((..(((.....)))))).)))))))))))...))))))).)).))))))).))).((((((.(((((..........))))).))).)))...........(((((((.((((((.......((((.((((((..(((((((((((((((((..((.....))..)))))))))))))))))..)))))).)))))))))).))))))).	auagauucguuguacuaggaugug	1248	783	798	1023	uacuaguacaacgaaucuagacag	25	10	13	17
oru-miR18	Chr03:34750234:34750483:+	-93.4	--	oru-miR18-3p	12694	--	12694	--	uuuuuuuucuaggacagagggagu	uauuuuuuugcuauucuggucgugauggaugguuggaaaauggaaacuagaugcauguggccauaguguggacaauuugagguggcuguugagguagcaaacaagauuagugcaauuuacacauuuacucccucuaucccagaaaaaaacaauuccuagcuuugcauuuggauaaacaauuguucagauuuaaaguuagaaauuguuuuuuuucuaggacagagggaguagauguguaauuugugcaucu	.(((((((((((((((.((((((..(((((.(((.(...((((..((.........))..))))....).))).)))))..))))))...)).)))))))).)))))..((((((.(((((((((((((((((((.(((.((((((((((((((.(((((((((.((((((((((....)))))))))).))))))))).))))).))))))))).))).))))))))))))))))))).))))))....	uuuuuuuucuaggacagagggagu	4272	1393	4621	2408	ucccucuaucccagaaaaaaaca	4	0	5	5
oru-miR19	Chr03:35378298:35378547:+	-72.7	--	oru-miR19-3p	4126	--	4126	--	uaggccugaugccacgucaccugu	cguaugacacuuuaaacagcagcugcuuuucuccuuugcaaguguccauccuucgaccauaaccuuugugguuuggucuuggauggaguacccauuugcaauugguuuaauucgggugugugugugauuuuaaacggggcucugagggauugugcguagcuuugucucauauaaucuaaaauuugcaucugauauuuuugugauuguuuaggccugaugccacgucaccuguagcuagggcuuugaccgg	...((.((((.....(((.((.(((..((...((.((((((((((((((((...(((((.((((.....)))))))))..))))))).....)))))))))..))...))..))).))))))))).))......((((((((((((((((.(((.(((.....((((...(((((((((((.(..(....)..).))))).))))))..))))....))))))))).))).....)))))))))).....	uaggccugaugccacgucaccugu	1383	542	1645	556	agggauugugcguagcuuugucucau	0	0	0	0
oru-miR20	Chr03:36129968:36130217:+	-63	oru-miR20-5p	--	3153	3153	--	auaagacggacagucaaacguugg	--	aauacuaauuauaaaaaaauuuaauauaagacggacagucaaacguuggcacacaaacucgcgguuugccuuuuuuugggacggagggaguacauguuuaaucugaccgccauuguacggcugaagcuuuuguauuuaccagaguugcaacagugacuuauggcuuccauauucucuuaucagcaggaaguaggauggccagaagcugcugcugccgcugcacacaagcaccaggucguggccacgacca	......................(((((((((....(((((..(((.(((((((...((((.(..(((((((......))).))))).))))...)))...........)))).)))..)))))....))))))))).......((.(((.(((((.(((.((((((((.((((.((((......))))))))))).))))).))).))))).))).))(((......)))...((((((....)))))).	auaagacggacagucaaacguugg	1010	650	520	973	ucauacuagauuaacuuauuc	1	0	0	0
oru-miR21	Chr03:8938091:8938340:-	-103.5	--	oru-miR21-3p	248	--	248	--	cugcacugccucuucccuggg	cgccgccgcgcgccauaguaguagaaucaaguaacgaaacgguuuuuuugaucgaucacucaccaaggacgucaccggcgcggaaguucuugcccuuggaccagcuguccgcgccgaacgaccagucgacguuguagguggcggcggcggcgacgucggagccgacgaggaggcacacgaggagcaagccgagggcgagccccugcgcugcacugccucuucccugggccaucgcgucugugugaggagc	(((((((((.(((((.(((.((.((.(((((.(((......)))..))))))).)).)))..((.(.(((((((((((((((((((((....((...))...)))).)))))))))........)).)))))).).))))))))))))))))(((.(((.(((.(.((((((((((((((((.((..(((...)))..)).))).)).))...)))))))))..).)))..)))))).............	cugcacugccucuucccuggg	47	7	14	180	gacgaggaggcacacga	0	0	0	0
oru-miR22	Chr03:19092263:19092512:-	-82.4	oru-miR22-5p	--	94	94	--	agguuuuuucggauacaaaugaaa	--	auauguuugaccagauguugaaagguuuuuucggauacaaaugaaaaaaauaauuucauaacucgccuggaaaccgcgagaugaaucuuuugagccuaauuaauccgucauuagcacauauagguuacuguagcacuuauagcuaaucauggacuaauuaauuaggcuuaaaagauucgucucgugauuuucccccuaacuguguaauuaguuuuuucauuuaucuauauuuaauguuuuauguaugugu	...........((.(((.(((((.(((.....(((((..((((((((((.(((((.((((........(((((.((((((((((((((((((((((((((((((((((.((((((...(((((((.........))))))))))))).)))))....)))))))))))))))))))))))))))))..))))).......)))).))))).)))))))))))))))......))).)))))..))).)).	agguuuuuucggauacaaaugaaa	19	14	8	53	uuuaucuauauuuaauguuuuaug	3	0	1	4
oru-miR23	Chr03:20903677:20903926:-	-92.5	oru-miR23-5p	--	303	303	--	auaggucuagauaugaaauacauu	--	uucaugaaaaaaaauacuagagauaggucuagauaugaaauacauucucacugaauguuaacuccaaacucaacuucguuuaagagaaauaaaaaagacaaauuucgggugaauagugccuuguaacuauucaccuaaaauuuguuuuuuuacuccuaaauuaaguugaguuugaacuugagauuuggugagaauauauuuuauauuuacaccuaucuauaauguaauuuacgaaacuuuuagauaugau	..............(((...((((((((.(((((((((((((.(((((((((((((.((((...((((((((((((.(((((.(((.....((((((((((((((.(((((((((((........))))))))))).)))))))))))))).))).))))).))))))))))))...)))).))))))))))))).))))))))))))).)))))))).....)))........................	auaggucuagauaugaaauacauu	149	15	48	91	auuuuauauuuacaccuaucua	1	1	0	0
oru-miR24	Chr03:37918706:37918955:-	-94.4	--	oru-miR24-3p	7666	--	7666	--	acuagguuuguuuauuuugggaca	uguuacuucuuguaauggugcaagcgcacgcgaaauuaucuuuguuuaaaggcuugauacaccuugaugaggugggauuauaggacaugcacaaaugcagauauuuuagagggaagccauacuuuuggccccucuacuaucccuuuuguuuacuccaccuguuccaaaauaaacaaacguaguauagggugugacacaucccguacuagguuuguuuauuuugggacagagggaggucauauucugaaug	.(((((.....)))))....(((((....(((((......)))))......)))))...((((((...))))))(((.(((..(((.((((....))))((((...(((((((..((((......))))))))))).))))...........((((..((((((((((((((((((((.((((((.((((((...)))))).)))))).))))))))))))))))))))..)))))))))).))).....	acuagguuuguuuauuuugggaca	3233	841	2000	1592	aaauaaacaaacguaguauagggu	0	0	1	0
oru-miR25	Chr03:39794484:39794733:-	-78.7	--	oru-miR25-3p	413	--	413	--	acuaaaggaccguagaauugcucu	aauuuagauugacaggaaacucuugcuuuaaagcauaaucagagaaccuuagcugcauacaacaaaugaauacaugauccuguuaggcuguuauccaugauaucacagauuuuuauuagagcaauucuacgguacuuaaggagguaucaugaaguaccauuuuuucuauuuugguaucaugagguaccaaaaucaugguaccuacuaaaggaccguagaauugcucuuuuuauuaugauccuguuaggcu	........(((((((((..((((((((....)))).....)))).....(((((....(((....(((....))).....)))..))))).....(((((((...............((((((((((((((((.(((.((.(((((((((((................((((((((((....))))))))))))))))))))).)).))).))))))))))))))))...))))))).)))))))))...	acuaaaggaccguagaauugcucu	111	61	110	131	caauucuacgguacuuaaggaggu	22	14	9	17
oru-miR26	Chr04:92389:92638:+	-64.4	oru-miR26-5p	--	159	159	--	auaugaacgaaaaaaaccaauugc	--	auuuggacacauagagcauuaaauaugaacgaaaaaaaccaauugcacaguuuguauguaaaucgcgagaugaaucuuuugagccuaauuacgccaugauuugacaaugugaugcuacaguaaacauuugcuaaugacggauuaauuaggcuuaauaaauucaucucgcaguuuacaggcggaaucuauaauuuuuuuuuauuaaucuacguuuaauacuucaaaguguauccguauacuuuaaaaaauu	...((((.((((.(((.(((((((..((..((.(((((..(((((.....(((((.(((((((.(((((((((((...(((((((((((((..((.(.(((.(..(((((..(((....))).)))))..).))).).))..)))))))))))))...))))))))))).))))))).))))).....)))))..))))).))..))...))))))).)))....)))).))))................	auaugaacgaaaaaaaccaauugc	51	15	69	24	uuuuuuauuaaucuacguuuaa	0	1	0	0
oru-miR27	Chr04:18456922:18457171:+	-78.7	oru-miR27-5p	--	100	100	--	agugucuuggauugggaauggccu	--	aaaauuuaugaaaacuauaucuagugucuuggauugggaauggccuuauauauguuuccuagcuagauacaccucccguucccauguugcuaguacuaguauauagcaguacggacaugcauggugucauggugauguaucgugcguacaugugcaucuuggucuuggcgaggcucaucugccgcuggaauggaugcauccaucgaccaucggcgccggcggcgugguccagauugucggccacacguac	......((((....((((((((((((.((.(.(.(((((((((.....(((..(((....)))...)))......)))))))))...).).)))))))).))))))..(((((...((((((((((.(((....)))))))))))))...))))).....((((((...)))))).....((((((((..(.((((..((....)).)))).)..))))))))((((.((........)))))).)))).	agugucuuggauugggaauggccu	40	10	26	24	cccguucccauguugcuaguacuag	0	0	0	0
oru-miR28	Chr04:19826527:19826776:+	-48.1	oru-miR28-5p	--	4161	4161	--	gggaauuuuuggaacuucc	--	caguaauuuuuggaacuagggugggaauuuuuggaacuuccgaaaggauuuucgaaacuuccgaaaaugcacagagcagcgcacacaaacagaaguaucuagaucuagaagacuaccacaugaaaagaaaggcacauacaacaacuagaccaauagcggcacaagcaagcaaaguuagaggagagggaugaaaagauaucaccaaggugaagcuugcaaacuuguucccggaguucaaauccuuggggga	..(((.((((((((.(((((.(.((((.((((((((..(((....))).)))))))).)))).)...(((.(......).)))..............))))).))))))))..))).................................((..((((.((........))...))))..))..(((..((..(((.(.((((....)))).)))).))..))).(((((.(((........))).)))))	gggaauuuuuggaacuucc	261	1898	31	1971	auuuucgaaacuuccgaaa	1	0	0	0
oru-miR29	Chr04:22120946:22121195:-	-78.2	oru-miR29-5p	--	1269	1269	--	uuauagauuccgacuguaaacugc	--	uagacuaauuaacaaaacaaauuauagauuccgacuguaaacugcgagccaaaucuuuugagccugauuaauccgucauuagcacauauggguuacuguagcacuuaugacuaaucaugacguaauuuggcucaaaagauuagucucgcaauuuuacagucggauugugcaauuaguuuuucuuuuuguccacauuugaugcuucauacauguguccaaauauuuaauaugacggaaaaguuauggcuaa	.(((((((((.((((..............((((((((((((.((((((.(.(((((((((((((.(((((...(((((((((..((((.(.((((...)))).).)))).)))...))))))))))).))))))))))))).).))))))..))))))))))))))))..))))))))).....((((..(((((.(((....)))...)))))..)))).......((((((......)))))).....	uuauagauuccgacuguaaacugc	369	222	256	422	auuuuacagucggauugugcaauu	2	0	4	1
oru-miR30	Chr04:23179286:23179535:-	-62.8	oru-miR30-5p	--	85	85	--	aaacauggccuuguaguagacgag	--	uuauuuuccuaucccauuugccaaacauggccuuguaguagacgagaggccgguuaaaaaagaacagagagagagagaggccauuuuaaaagaacgucaaaacaugcagcaccaugccauggcaggauaggaguagaucugauccagaugaggucccaaccccaaccaaaggcauagccacagcgucauggcgaugcaaagccccauauuuccaagaucccauugguuggcccucggcaccagcgaagau	.....(((((((((....(((((..(((((..(((((((.(((((((((((...........................)))).)))........))))...)).)))))..)))))...))))))))))))))..(((((.((....)).)))))......((((((((..((((.((((........)))).)))).........................))))))))..((..((....))..))..	aaacauggccuuguaguagacgag	29	22	11	23	cgucaaaacaugcagcaccaugccaugg	0	0	0	0
oru-miR31	Chr05:5836879:5837128:+	-69	oru-miR31-5p	--	105	105	--	aaaacuugaaaacuaucguuggau	--	ggugcaaauaacauauauagcgaaaacuugaaaacuaucguuggauaaaaguacauuugauauuuauccacauuauccagaguaaaaaaauauuucugaauuaaccauaaguaaaaauuuuacugcucuugaugacauggauaaaucuuaaaucuucauuuuuuuaauucaaugauuguuuuuagguuuucauuacauauaugguuugcacuuuacauuucucauguuagaaauaauuaauguuguuguu	(((((((((..(((((((((.((((((((((((((.((((((((((((((((..((((((.(((((((((..(((((.((((((..(((((.(((((............)).))).)))))..)))))).)))))..))))))))).))))))....))))))...)))))))))).)))))))))))))).)))..)))))))))))))))....((((((......))))))................	aaaacuugaaaacuaucguuggau	35	31	17	22	ucaaugauuguuuuuagguuuuca	0	0	0	0
oru-miR32	Chr05:7482058:7482307:+	-205	oru-miR32-5p	--	6	6	--	cucaaaaugccagugcucaaaugc	--	cgggagaauuuacuauuugucacucucucaaaaugccagugcucaaaugccacucucccaaauuuucauucccaaaugccacccgggcccauaugucagccucacucuccauucaaacaaaagugauacgggacacaaugaugagugaggcugacaugugggcccgggugguauuugggaaugaaaauuugggagagugauauuugggcacuggcauuuugagagaguggcaaauaguaaauucccccgg	((((.((((((((((((((((((((((((((((((((((((((((((((.(((((((((((((((((((((((((((((((((((((((((((((((((((((((((..((((.........(((........)))))))..))))))))))))))))))))))))))))))))))))))))))))))))))))))))).)))))))))))))))))))))))))))))))))))))))))))).)))).	cucaaaaugccagugcucaaaugc	4	0	1	1	ugggcacuggcauuuugagagagu	30	9	21	8
oru-miR33	Chr05:1785943:1786192:-	-73.1	oru-miR33-5p	--	1756	1756	--	auuugaucucuauguuagaagugu	--	auggauguaauuauauucuuuauuugaucucuauguuagaagugugguugagccuuauauuuuaggauggaaugaguauauauacacacaccacccugaagcuggaggcuugcagugagucguacaaguguagaacaacacuugugcuaccuagcuuaguuaucucguugccagcugcacaguuccagcuucaguuucagcuagcgcuagcugauccacuaaucucaucacugcgugcuuaauuagcuag	.((..((((..(((((((...((((.(((.(((......(((.((......)))))......)))))).)))))))))))..))))..)).....((((((((((((.((((((((..((.((((((((((......)))))))))).))...((...(......)...))..)))))).))))))))))))))....((((((((((((.((((...........))))))).))))).....))))..	auuugaucucuauguuagaagugu	633	347	247	529	cuuauauuuuaggauggaaugagu	23	15	26	19
oru-miR34	Chr05:10337423:10337672:-	-84.2	oru-miR34-5p	--	2693	2693	--	aaaagacguuuugacuuugaucaa	--	uauacucccuccguuucagguuaaaagacguuuugacuuugaucaaagucaaacaauuuaaaguuugacuaaguuuauagacaaauauaguaauauuuauaauaccaaauuaguuucguuaaaucaauaauuggauauauuuuuauaauaaauuuaucuuggguugaaaauauuauuauuuucuuuuacaaacuuagucacacuugaagcagcuugacuucgaucaaagucaaaacgucuuauaaccuga	...............((((((((.((((((((((((((((((((.(((((((........((((.(((((((((((.((((..((.((((((((((((.((((.((((..(((.((.((((.(..((((........))))..).)))).)).)))..)))))))).)))))))))))).))..)))).))))))))))).))))........))))))).)))))))))))))))))))).))))))))	aaaagacguuuugacuuugaucaa	1028	424	492	749	aaagucaaaacgucuuauaaccug	120	98	68	123
oru-miR35	Chr05:21681864:21682113:-	-84.2	oru-miR35-5p	--	147	147	--	agaaucaaccuaggauagaacgug	--	uuguacuuccucccucuuaaaaagaaucaaccuaggauagaacgugacuuauuccuaagacaacgaaucuggacaaugugacccauccagauucgucauuccaggauaggucacauucuauccaagauuaauucuuucuuggacggagagaguaugcuguuuugauuuugugaaccuggaaggcuggaauguugcugcguguguucaugugcuaucguuuuuauagguagccuuuacagcgugguguuuc	..((((((.((((.(((...(((((((.((.((.((((((((.(((((((((.(((..((..(((((((((((............)))))))))))..))..)))))))))))).)))))))).)).)).)))))))...))).)))).))))))(((((..................(((((((((((((..((.(((((....)))))))...))))).......)))))))))))))..........	agaaucaaccuaggauagaacgug	47	22	49	29	cauucuauccaagauuaauucuuu	0	0	0	0
oru-miR36	Chr05:22449574:22449823:-	-80.2	--	oru-miR36-3p	84	--	84	--	cauccgucuguaaaacauacacac	gugagggggcgugcgugcgugcgcugucgcggugguggagccguccgcgagaucgugccaucgguccuucaccguggaugcuaaccacgcugcauuuauauuugcugcguaaaacuccucucugcuucccggcuccugcuacgcgcacccgaccgugugauugauauugauacugauaagcaguguagcagccuggcacacugacauccgucuguaaaacauacacacuccgucccauaaaaaacccauc	(((.(((((.(((((((((.(.((((..((((.((.((((.((((((((.(((((......)))))......))))))))......((((.(((........))).))))....)))).))))))....)))).).))).)))))).)))(((.(((((..((.(((.(((...(((...((((((.((......))))))))..))).))).)))...))..)))))...)))..........))))).	cauccgucuguaaaacauacacac	35	14	15	20	gugauugauauugauacugauaag	0	0	0	0
oru-miR37	Chr05:23601628:23601877:-	-75.7	oru-miR37-5p	--	243	243	--	aagauauggcaauuaagaacuugc	--	uuaacuuuuuuuugucacuuuaagauauggcaauuaagaacuugccacucauaauauaugauauaugaguucuuauaugucuauaauauuugaaucuaccggcaaauaguuaaauaucucccggucaccugguacuucgguucacauggccguggcguugcacauggggcacugccgccugggugaagugggugacugggugaguaccacggugcaaaugcgguagucccugcuugcuugcucgaggacg	((((((....((((((......((((((((((..(((((((((.....(((((...))))).....)))))))))..))))....)))))).........)))))).))))))...((.(((((((((((...((((((.....((.(((.((((.(((.(....).))).)))).)))))..))))))))))))))))).))((.((.(((.((((..(((((((...)))).)))))))))).)))).	aagauauggcaauuaagaacuugc	50	61	25	107	cuuauaugucuauaauauuugaau	4	3	7	28
oru-miR38	Chr05:24754227:24754476:-	-45.5	oru-miR38-5p	--	73	73	--	gauugacuguaagugcaaacuagc	--	uuacauauuuaucugaugucaugauugacuguaagugcaaacuagcgccguuugauauguacuggaguuacuuauaucauuauucuugauuugcguuggagguguacuacuucuagaaaacuaaaauguugugcuguucugcugcauaaaaucagucgauuggaaauuuggaaucaaccaaaaagagcaaaauaaaucucccuuugaaauaaccuuccucugcaaaguugcaacguugagguugcccacg	.............(((((..((((.(((((.((.(((((....(((...))).....))))))).))))).))))..))))).......((((((..(((((.((.....((((((...(((......((((((.((...)).))))))....)))...)))))).(((((......)))))..(((..........)))...........)))))))..))))))...(((((......))))).....	gauugacuguaagugcaaacuagc	24	11	17	21	uugauauguacuggaguuacuu	0	1	0	0
oru-miR39	Chr05:24872846:24873095:-	-81.1	--	oru-miR39-3p	1550	--	1550	--	auaaaugugagaaaugauagaaug	agugaagcaagccuagcuagguuuugccccuccaugcugcuaucugcagugcaugcuacgcuagcuagcuauacuauguuuacuacuuccuccauccauuucacaauguaaauuauuuuagcauuuuucacauucauauugauauuaaugaaucuauauagauauauuagauagauauauaugucuagauuaauuaauaucacuauaaaugugagaaaugauagaaugacuaacauuguaaaacggaggg	((((.(((.(((.((((..(((..(((........(((((.....)))))))).)))..))))))).))).))))...............(((.(((.(((.(((((((...((((((((.(((((((((((((.(((.((((((((((.((((((.(((.(((((((.....))))))).))).)))))).)))))))))).))).))))))))))))).))))))))...))))))).))).))))))	auaaaugugagaaaugauagaaug	522	246	514	268	agcauuuuucacauucauauugau	23	6	28	21
oru-miR40	Chr05:27686785:27687034:-	-83.9	--	oru-miR40-3p	3611	--	3611	--	auaaaugugggaaauauuagaaug	uugcgccaauccgcuucuacuuuggcuccgccuaguaagccugaaauuuaauugcauauuacuaguuuacuacggagauagucuuucgcuuuaauuguacuuccccuguuucguuucacaauauaaguuauuuuaguauuuuucauauuuuuauuguuguuaaugaaucuaaauagauauauguuuaaauucauuaauauuaauauaaaugugggaaauauuagaaugacuugaauugugaaauggggga	..(((((((............))))(((((..((((((((..(.(((..........))).)..))))))))))))).........)))............(((((.....(((((((((((.(((((((((((((((((((((((((((.(((((.(((((((((((.((((((......)))))).))))))))))).))))).))))))))))))))))))))))))))).))))))))))))))))	auaaaugugggaaauauuagaaug	1539	461	1162	449	uuuuaguauuuuucauauuuu	6	0	1	2
oru-miR41	Chr05:28208208:28208457:-	-103	oru-miR41-5p	--	152	152	--	cgucgucggcgcagcugg	--	gccgccguucuccugacgucgucgucgucggcgcagcuggaucacccggccuacagguuccccgacggccgcaucagcgacgacccccacggcucccggcuaaggacgcucgagcucaccagaugccggccuccggaucuccgaggcuucgacgcgcucaccacgcugguccugcgcggcuugccccgcacgacgcgggcggccgucuacgagcgcgccguggcgagcugcccgucgcuccgagcccucc	((((((((((((((((.((.(((((((..((.((.(((((.....)))))......)).)).))))))).)).)))).)).)).....)))))....)))...(((.(((((.((((....)).)).((((((.((....)))))))).((((((((((.((((((((.((.((.((((((.((((.((.....)))))))))))).)).)).)).).))))).)))).))..))))...)))))..)))	cgucgucggcgcagcugg	28	87	4	33	ggccuacagguuccccgacggc	0	0	0	0
oru-miR42	Chr06:9242207:9242456:+	-53.9	--	oru-miR42-3p	4941	--	4941	--	aauguggaaaaugcuagaaugacu	ugauaugaaucaaucaccuacgcucauucacgugugaacaucaugcaagguauucuuuuucuaaaagaaaaacuacagaccaauaauucacauauguaagcauaucuaagcuuguacuaaauauuuuauuaucuaccaaacuuguuggauacacuucuacuacucccuccguuucacaaugcaagucauucuagcauuuuccauauucugaauguggaaaaugcuaauguggaaaaugcuagaaugacuu	((((....)))).((((..(((........)))))))......((((.(((....(((((((...)))))))......)))...............(((((........)))))...............((((((.((....)).))))))............................))))((((((((((((((((((((((((....((.......))...)))))))))))))))))))))))).	aauguggaaaaugcuagaaugacu	1685	546	1508	1202	uucuagcauuuuccauauucu	9	8	6	7
oru-miR43	Chr06:10819922:10820171:+	-63.7	--	oru-miR43-3p	4234	--	4234	--	aaacaagaugguggaucuagaugu	ugguugagacaggugggugccgcaggugugcgugcuggcgcacgucgccgucgacgcguuccuacaugcgccacgcgaagaagggauuggaucagacacggggaaucaaaaaggggcucaaaaugcaaauauguugccacgcuggaccgccucauaagccagucaacccgaucagagauccuuuggaccucaaugagucacuuaaacaagaugguggaucuagaugugcaauuuacaagauuauggaccu	.((((.(.....((((...)))).((((.((((((....))))))))))(((((..((.((((.....(((...))).....)))).))..)).)))...(((..((.....))..))).............(((((.(((((((((((((((.......(((......((((((((.(((...))).)))..))).))))).......)).))))).))))).))))))))...........).)))).	aaacaagaugguggaucuagaugu	1979	743	836	676	gcuggaccgccucauaagcca	0	0	0	0
oru-miR44	Chr06:14114305:14114554:+	-117.7	--	oru-miR44-3p	1572	--	1572	--	aaaauauauagaacauaagagu	cuaguuugauauugucuuuguuuuggucucuuguguaucuauaugcuuuguauguagucauguuggcuuacaauguuaauacauuaguuguuucucucagugguaucaugguaucagagcuacucauaagaguuguugcugugguaccauguuaccauugaaggaaacaacugauuuauuucauuguggaccaauacgucaacaugcaaaauauauagaacauaagaguccaaacaaacacuguauuaaa	....((((((((.((.(((((((.((.(((((((((.((((((((.(((((((((.(.(.((((((.((((((((..((((.(((((((((((((.(((((((((.((((((((((.(((.((((....))))....))).)))))))))).))))))))).))))))))))))).)))).)))))))).)))))).).).))))))))).))))))))))))))))).))))))))).)).))))))))	aaaauauauagaacauaagagu	848	212	370	142	ucucuuguguaucuauaugcuuugu	11	13	6	11
oru-miR45	Chr06:23353044:23353293:+	-162.8	oru-miR45-5p	--	76218	76218	--	cuuccgucaauucuugauugu	--	caccccauucccauuuuuaacacuuccgucaauucuugauuguuuuccgucagccuugaucgcuauugaccugccacacacgcgauaugacguuucuacuccucauaagcacaaguagaaugcauggcaauaaggggguagaaacaucaugcugugugcguggcugggucaauagcgaucaaggcggacggaaaauggucaagaauugacggaaguguuaaaaaugggaacagagugaacuuugggugcu	((((...((((((((((((((((((((((((((((((((((((((((((((.(((((((((((((((((((((((((.((((((.(((((.((((((((((((.....((.((.(((...))).)))).....)))))))))))).))))).)))))).))))).)))))))))))))))))))).))))))))))))))))))))))))))))))))))))))))))))(((((....)))))))))..	cuuccgucaauucuugauugu	23894	24602	3313	24409	uggucaagaauugacggaagug	1837	1706	279	1431
oru-miR46	Chr06:26288792:26289041:+	-70.7	--	oru-miR46-3p	52	--	52	--	gauuuuuuaucggacggaaagagu	ccaucucguuagcuaaaaguugcagucaacuaaccaaguuuagcaagguguggaggcuagccaucccauguccuuccucaguacucccuccgucaccaaaaaaacaaauuuaaaacugaauaugauacuucuuaguacaaaaaaucuagacaaauagcuaucuagauucguuguacuaagauguauaaaaucuagugcuagauugauuuuuuaucggacggaaagaguacaaauuugcaaucuaguguua	...........((((...(((((((..((((.....)))).((.(((((((((.((....))...))))).)))).))..((((((..((((((....((((((..((((((..((((......((((.(((((((((((..((((((((..........))))))))..))))))))))).))))......))))..))))))..))))))....))))))..))))))....))))))).))))....	gauuuuuuaucggacggaaagagu	14	8	8	22	ucccuccgucaccaaaaaaacaaa	0	0	0	0
oru-miR47	Chr06:20642061:20642310:-	-65.5	oru-miR47-5p	--	512	512	--	agcguacugcucgagcugu	--	gugagcaaccgaucgauggagagcguacugcucgagcugucccgcauggcgccaggaaaggaguauguuacuucggugcugucuguugucaccgcauacgucugcaagacguucuaaaaccaauaggccuccucaguguaaugcuuuguuuuuuaaaaaaaaaauuuaaaaaaaaagagagacauuugaggggagagacgucccuccaaacauuuuuuucagaaaaaauugugagcgcguuaaggauuga	.........(((((..(((((((((((((.((....(((.(((....)).).)))...)).)))))))).)))))(((((((((((((.........((((((...))))))........))))))))(((((((((((....((((.(((((((((.......)))))))))))))....))).)))))))).(((......)))...(((.((((((...)))))).))).)))))......))))).	agcguacugcucgagcugu	2	505	1	4	aggaaaggaguauguuac	0	0	0	0
oru-miR48	Chr06:27110610:27110859:-	-78.3	oru-miR48-5p	--	1804	1804	--	uagauuuauuguauuaggaugugu	--	gaaucucgauauaccccuaucuagauuuauuguauuaggauguguuucauccaguacaagguuacuauauuuuauauuuuaggggacagagggaguauccuauugcacgcgugcgaucgaucgaucgaucagcagaguaguaggacuuguauagcguggcagauggcaugacagcgcgaugggaauccagcgucacaagcggggaucgucggcguggagugagcgagagagcgagcgccucggucucggu	...((((......((((((..(((.....(((((((.(((((.....)))))))))))).....)))............)))))).....))))...(((((((((.....(((((((((....)))))).)))..)))))))))(((((....((((.(....).))))...((((..(((....))))))).)))))(.(((((((..(((((.......((......))..))))).))))))).).	uagauuuauuguauuaggaugugu	601	281	395	527	uucauccaguacaagguuacu	0	0	0	1
oru-miR49	Chr07:6125355:6125604:+	-85.2	oru-miR49-5p	--	1648	1648	--	gggacuaaagugggacuaaacuuu	--	uauaaggugguguuuggucggagggacuaaagugggacuaaacuuuaaucccucucacaaaaauauaaguccuuaccauagagacuuauauuucugugagagggacuaaauuuagucccuaguuucuaaacacccucuaaguuccacguauaugcccguauguagccaucuuuaauucuuuauuccuauauaccguuuuacagcuuuauacucaaggcugaauuacugacaaguaccaauauagaagggu	....(.((((..(((((..((((((((((....(((((((((.((((.(((((((((((.(((((((((((((......)).))))))))))).))))))))))).))))))))))))))))))))).....))..)))))..)))).)....((((((((((((....................)))))))).......(((((((......)))))))...((((....))))...........))))	gggacuaaagugggacuaaacuuu	383	372	260	633	auuuagucccuaguuucuaaacac	4	0	2	1
oru-miR50	Chr07:12180039:12180288:+	-60.2	oru-miR50-5p	--	849	849	--	aggauccuacguggugcugaugug	--	cccaaauugacacaucccaaauaggauccuacguggugcugaugugacaaugccacauagacgugacguguccuuuucucuuuuuuuuuucuucuuuucuuuuucuuuuugguuuucuucucauucuuuuuuuuccuuucuucuacacgggucacagagaaagagaagaaaggggaaaaaagagaagaaaaaugaauaaugaaaaaaauuaaauggguccauuugucaaccaaaauaaugccacgccaua	......((((((...((((...(((((...((((.((((((.((((.......))))))).))).))))))))).........((((((((.....((((((((((((((..(((((((((..((((((((((((((....(((....)))....)).)))))))))))))))))))))..))))))))))).)))....)))))))).....))))......)))))).....................	aggauccuacguggugcugaugug	636	19	167	27	uagacgugacguguccuuuuc	2	3	4	1
oru-miR51	Chr07:17738803:17739052:+	-52.4	oru-miR51-5p	--	71	71	--	agcuucugacagcugcaguuucuu	--	aucacugcgauacuauuugagaagcuucugacagcugcaguuucuucuagaaucuuaagauguacgaagcucucucaaacaauuuauauuuucauuuauauuuugagaaucuacaauuauauaauuuaaaagauaaauuagaagguagaaauuaggaaaccuaacuuuuucaaguucccaacgacugaaucuucaucggcuacuugggauaaucuuaaucuccuucaaaggaacccauauaugauggcag	....((((.((....(((((((((((((..(((.((..((.((((...)))).))..)).)))..)))))).)))))))(((..((((........))))..)))....(((((.......(((((((.....)))))))....)))))...((((...))))((((....))))(((((((((.(((....)))))).....))))))...........((((....))))...........)).))))	agcuucugacagcugcaguuucuu	32	6	22	11	gauguacgaagcucucuc	1	0	0	0
oru-miR52	Chr07:18634866:18635115:-	-78.1	oru-miR52-5p	--	981	981	--	aauuuucauauuacauguagacgg	--	uguacaguggaccacccauuuaauuuucauauuacauguagacggaccauccuuacucuaaaucguagcuaugccacugacucgcuaguggagucacagcggacgacgccggcggcacggggcugcuucaucccaaaacggagggaggagcuggaccucagcacaucgcgcuuccucguccggcucgucgcuguccguccacgccugcggggaacacaaccuccuccuacgccgccgccucccccugcgc	....((((((.................((((((((((.((((.(((...)))....)))).)).)))).))))))))))...(((..(.((((.....(((.....)))(((((((..((((........))))...((((((.((.(((((((((...(((.......))).....))))))))).)).)..)))))..........(((((........)))))....))))))).)))).)..))).	aauuuucauauuacauguagacgg	313	200	160	308	acucuaaaucguagcuaugccacu	3	1	0	1
oru-miR53	Chr07:23263140:23263389:-	-64.6	--	oru-miR53-3p	102	--	102	--	aucaggaauguacguaagaugugu	gcgaguauguguuuucuuuuuaaaagaaaagaagcuaauggcuuaacaccuaugcaaaugcaugaguauauuaacuuuccaaaccuaaagguuuacuaauacgagguguaaaacaggcacgaguguggugcggguguacagggacguguaugcaucuuccguguaaucaagaaugcacacuggugugaaugugucuuccguguaaucaggaauguacguaagauguguaugcgucauccguauaauuaga	((..((.(.((((((((((((....)))))))((((...))))..((((((((((....))))((((......))))...(((((....))))).........)))))).))))).).))..))...((((((((.......((((((((((((((((.((((((.((..((.(((((...((...((.....))..))))))).))..)).)))))).)))))))))))))))))))))))).......	aucaggaauguacguaagaugugu	45	11	30	16	aucuuccguguaaucaag	0	0	0	1
oru-miR54	Chr08:8138676:8138925:+	-54	oru-miR54-5p	--	139	139	--	aacaggucgguuguauuauuagcu	--	gaagauuacaaauaaccuuaccaacaggucgguuguauuauuagcuugcucuuaagcuauccauacuuccauagccuuuuuuuuuguuuuguuucuccuacaccuggcaagccucuccuccuggaaaugcuggugaugaguccaacuguccauuacuuguugcugugaucuuccuguagguuacuacuaccuacuaaccugucacucaccugaucucaaccuagggcauguaaguacaccccugcuguuc	((((((((((...............((((.((..((((...(((((((....)))))))...))))..))...)))).................(((.(.((((.((((......(((....)))..))))))))).)))..((((............)))).))))))))))..((((((.......))))))......((((......))))...(((.(((((..(((....))).)))))..))).	aacaggucgguuguauuauuagcu	44	31	26	38	cuauccauacuuccauagccuuuuuu	0	0	0	0
oru-miR55	Chr08:16186092:16186341:+	-64.7	--	oru-miR55-3p	3099	--	3099	--	ucagacuguuucacucgugaag	uacucaguuucugccucaagaccgggccuaagaauaugcaacacgaaguuggaaccagcagaacguuuaugaagaagagauguaguugugugcuagguuugguuguuauuuauaggggauggcaagaagcugcgcagucucaauuauuagaaagagaugacggcgugucggacugcuugcuucagacuaaucaauucaauagcgucagacuguuucacucgugaaguuaauaauugcaaagcgacagcag	....(((((((((((......((...((((.(((((.(((((.((((.((((.((((((...((((((.........)))))).)))).)).)))).)))))))))))))).))))))..))).))))))))(((.....((((((((((...(((.(((.((((.(((.(((.(((.......................)))))).)))))))))))))......))))))))))....))).......	ucagacuguuucacucgugaag	1767	376	659	297	aagagaugacggcguguc	0	6	0	3
oru-miR56	Chr08:3873769:3874018:-	-39.9	--	oru-miR56-3p	433	--	433	--	aaacgacuuguaauaugaaacaua	ucggcccuaccacgguaauccccuccccuccuuucuacucccuuuguucuauauuauaagucgguuuaacuuucuuuuaagucaauuuaguuuugaucaaauuuauuauaaaaaauauauaauaguauuuucaacauaaaaaauaucaaaauauauuuaaugucaaauauaauaauuuauaaacgugguuaaacuuucaagaaaacgacuuguaauaugaaacauaggcuguauucucuauuuugugcac	..((...(((....)))...)).............(((..(((.((((.((((((((((((((((((((((......(((((....(((..((((((...............((((((((....(((((((........)))))))....))))))))...))))))..)))..))))).......))))))))...........)))))))))))))).)))).)))..))).................	aaacgacuuguaauaugaaacaua	195	48	121	69	auauuauaagucgguuuaacuuu	0	0	1	0
oru-miR57	Chr08:11450797:11451046:-	-75.1	--	oru-miR57-3p	1046	--	1046	--	uagauuguuauauucugagacgga	gagcaugugugguccucaaucagcacagacaaaaacguugcugucuuggagagauuguugucgcuccuugucgccucgggcaugugcaguggaauugcagaggaugguugcaacauacuuccuucguccuaaaaauauaguaaucuaggauaggucauccuaggacaauauaucuggacaugucuggaugggucucaucccauucuagauuguuauauucugagacggagggaauagaagacugacauga	...(((((..(((((((..((((.((((.(((.....))))))).)))).)))..((((((.(((((((...(((...)))...((((((...)))))))))))..)).))))))...((((((((((.....((((((((((((((((((.((((((((..(((((.............))))))))))).......)).))))))))))))))))))....))))))))))......)))).))))).	uagauuguuauauucugagacgga	524	136	165	221	aaauauaguaaucuaggauag	1	1	0	1
oru-miR58	Chr08:20144339:20144588:-	-75.6	--	oru-miR58-3p	195	--	195	--	cuacucaagaaccguagaauugcu	gcuaaaauuaaaucgucgucgucaugauuugacagauaauguuuaagaacaagucuugucaaacuuuaagaaaagaguaauuuuaugguccuuaaggagguaccaugagguaccacuuuuucuauuguuaauuugauaccuuuagguaucuagguaccaugagguaucaaauuuuacacuaaacuuuuguaccucaugcuaucuacucaagaaccguagaauugcucgcuauauguaaauaacagaggag	............((.(((((((((.....)))).)))..((((....))))..(((((........)))))...(((((((((((((((.(((.((.(((((.((((((((((............(((.(((((((((((((..(((((....)))))..)))))))))))))..)))..........)))))))))).))))).)).))).)))))))))))))))......(((.....))))).)).	cuacucaagaaccguagaauugcu	56	30	48	61	auuuuaugguccuuaaggagguac	16	6	21	10
oru-miR59	Chr08:21099645:21099894:-	-77.2	--	oru-miR59-3p	125	--	125	--	uaaaguuugacacggaaacucaug	cacauacaccauguaguauuacauccguaccaaaauaaguguagccauaaguuucuaugcccaacuuugaucauccguuuuauuugaauuuuuuuuauaauuaguauuuuuauuguuauuagauuauaaaauaugaauaguacuuuaugcgugacuuauucuuucuaguuuuuuuaaaaaaauuuaaauaaaacgaacaauuaaaguuugacacggaaacucauggcuacacuuauucugggacggaggg	...((((........))))....(((((.(((.(((((((((((((((.(((((((.((.(.(((((((((....((((((((((((((((((((...((((((..........(((((.....((((((.(((.....))).)))))).))))).........)))))).....))))))))))))))))))))....))))))))).).)).))))))).))))))))))))))).))).)))))...	uaaaguuugacacggaaacucaug	38	23	36	28	guuucuaugcccaacuuugaucau	13	5	9	3
oru-miR60	Chr09:718819:719068:+	-79.4	--	oru-miR60-3p	60	--	60	--	agggacuaguuuugaaauaaguuu	uaacaaauuugauguuacuuuuauauuaauuagcuuguauuagggaucagcgccaaauacauuagcguugaccccaguccacguggaauacuagcagcucagcaaggaucucgaugccaaagucgguggcauugagauguuauagcucagugccauagucuuuagcacugagccgacggcuuauuucuagguauaguuuuuggcagggacuaguuuugaaauaaguuuucuacgaggaccaauuuaucaa	..((((..(((((((.......))))))).....))))....(((.(((((((...........))))))))))..((((.(((((((.....((......)).((.((((((((((((.......)))))))))))).))...(((((((((...........)))))))))....((((((((((......((((((((...)))))))).....))))))))))))))))).))))...........	agggacuaguuuugaaauaaguuu	25	5	14	16	gcuuauuucuagguauaguuuuugg	0	0	0	0
oru-miR61	Chr09:15261297:15261546:+	-62	oru-miR61-5p	--	102	102	--	--	uaauaagaucgaucaauaugugau	caucaaaaaaauuuaaaaauaauaauaagaucgaucaauaugugauauaacauugcacaagcauacaaauucauguucaacuuauaugagaagagacgaaaauaacgaaauugacuuuaaauagaauauguuauuuuuaguuuaauuuguuguuuuuuuuuucgaauuguauugguugaauuuaaacuuauaugucgguagaugacauaucacauauuaaucuauuuuacuauuuuuuuaaugauuuuuu	.....((((((((((((((.((((.((((((.(((.((((((((((((..((((..((..(((((.........((((((((.((((((...((((.((((((((((((...((((..((((((......))))))..))))...))))))))))))..))))...)))))).)))))))).........)))))..)).))))..)))))))))))).))).)))))).))))))))))..))))))))	uaauaagaucgaucaauaugugau	50	17	27	8	auauuaaucuauuuuacuauuuuu	2	0	2	0
oru-miR62	Chr09:16359545:16359794:-	-75.7	--	oru-miR62-3p	127	--	127	--	aaucuguauuuuaaugcuccauac	uuaauccgauauuaaaaggagcuuucggauaugaaugaaaaaacuaauuucauaacucgccuggaaaccgcgagauggaucuuuugagccuaauuaaucuaucauuagcacauauggguuacuguagcacuuaugacuaaucauagacuaauuagacucaaaagauuugucucgcgauuuccucccuaaccgugcaauuuuuuuaaucuguauuuuaaugcuccauacauaugucaaagauuauauuuuu	.(((((.(((((.....(((((.((.((((((((.(((((((....(((.(((.........(((((.((((((((((((((((((((.(((((((.(((((.(((((..((((.(.((((...)))).).)))).))))).))))).))))))).)))))))))))))))))))).))))).........))).)))))))))).)).)))))).)).)))))......)))))...))))).......	aaucuguauuuuaaugcuccauac	79	6	28	14	aaaggagcuuucggauaugaaug	4	2	4	4
oru-miR63	Chr09:19228278:19228527:-	-59.9	--	oru-miR63-3p	443	--	443	--	aaacgacuuguaauaugaaacaua	aaguauacuucuuccguuucauaucauaaguaauuugacucuuuuccuaaguaaaguucuuuaaguuugaucaagucuguaaaaaaauacuaauauuuucaauacaaaauauguacauuaucaaaauauauuuauguagaagauguuacuauuuuuuucuauaaacuugauuagaauuaauaacuuuaacuuaaaaaaaauuaaacgacuuguaauaugaaacauacacauagagugguuuguaugacua	...............(((((((((.((((((..(((((...((((..(((((((((((..((((.(((((((((((.((((((((((((.((((((((((..((((((((((((...........)))))))).)))))))))))))).))))))))..)))).))))))))))).)))).)))))).)))))..)))).)))))..)))))).))))))))).....((((.((....)).))))....	aaacgacuuguaauaugaaacaua	207	43	122	71	cguuucauaucauaaguaauuuga	0	0	0	0
oru-miR64	Chr10:18063818:18064067:+	-89.2	--	oru-miR64-3p	210	--	210	--	aguaccauuaugguagaggaugug	gaaggagcugugauguaguaaugucuaaccuuggagaugggcaacugauauggcaguugguuccggcaguggaggugaagaugcugcucugaucaucccuccuugcaggggugugaauccuuuaccauaaugucauuaccauuauagucacuaacauggagguuccauccucuuauuacuccacacgucagugguuguagugguaguaccauuaugguagaggaugugaauuuuuacguuucaugggaua	.((((((..(((((..((((.(((((.(((((.(...((((((((((......))))))..))))....).)))))..))))).))))...)))))..)))))).(((((((((((((((((((((((((((..((((((((((((((((((.((.(((((.................)))))...)).))))))))))))))))))..))))))))))))))))........))))))))).)).....	aguaccauuaugguagaggaugug	119	20	45	26	cuuuaccauaaugucauuaccauu	0	0	1	0
oru-miR65	Chr10:3049450:3049699:-	-104	--	oru-miR65-3p	1120	--	1120	--	ccuagguuuguuuauuuugggacg	uuaaaaaaauaaguucauuuuuuccauagcaguuuguauacaguuuuaaaucucucccaaccaaugcaaauaguggcuuaauuuuuuuuuaaaaaaguuaagacauacucccuccgucccaaaauaaaaaaaaacuaggauaggaugggacauaaccuaguacaacgaaucugggcagguuagguuaugucccauccaauccuagguuuguuuauuuugggacggagggaguaagguacaaugcuaugua	...(((((((......))))))).(((((((..((((((.....................(((..........)))(((((((((((....)))))))))))...(((((((((((((((((((((((..((..(((((((.((((((((((((((((((.....(.......).....)))))))))))))))))).)))))))..)).)))))))))))))))))))))))..)))))))))))))..	ccuagguuuguuuauuuugggacg	382	287	257	194	aauaaaaaaaaacuaggauagga	0	2	0	0
oru-miR66	Chr10:17268265:17268514:-	-93.4	oru-miR66-5p	--	282	282	--	auuuuccggcugaaagugacgagu	--	caccaagcucauuauuuuauuauuuuccggcugaaagugacgaguauuuuuucaaaaugcccagauugcccccgcgucccaaucuaugccgacgcgcaguccgguggaaccaaacucggucgcacgguuggauggaggagcgauuucgcaaucaagaaccuggcgcggcuucaucgccggccgcgacgcgcugcucucgccggugagcgccgaggaggcccaucuccacguugcggucggccugcgccgg	......((((...............((((((((...(((((((((....(((((......((.((((((....(((((............))))))))))).)))))))....)))).))))).)))))))).....))))...(((........))).(((((((((.......(((((((((((((((.(((((.(....).))))).)).((((......)))).))))))))))))))))))))))	auuuuccggcugaaagugacgagu	95	23	124	40	ucggucgcacgguuggauggagg	0	0	0	0
oru-miR67	Chr11:8645662:8645911:+	-95.2	--	oru-miR67-3p	101	--	101	--	agaggugacugucaccucugacgg	aaaugcaaaguuucuaugaauaaaaugcaaaguuaucgugucuugcauaucgagauauugcuggggcugagggcuuuuaaauauuuuuuuggggugauuuuuccuaccugugacggguggugaaauuaaacaugucagaggugauagacaucucugacgggugguuacucucaucugugacgggcucugaaauacuggcccguuagaggugacugucaccucugacggacggcuacccgucagaggugac	......((((((.((.((((.((((((.((((((.(((.((((((((...........))).)))))))).))))))....)))))))))).)).))))))...(((((.(((((((((((...........(((((((((((((((.((((((((((((((.((...((...((((...))))....))...))..)))))))))))))).)))))))))))))))....))))))))))).)))))..	agaggugacugucaccucugacgg	36	18	19	28	agaggugauagacaucucugacgg	27	12	11	12
oru-miR68	Chr11:16125968:16126217:-	-154.3	--	oru-miR68-3p	2086	--	2086	--	ggucaagaauugacggaagug	agcaccuauaguucaucccguucccauuuuuaacacuuccgucaauucuggaucguuuuucguucgucuugaucgcuauuaaucuagccacgcaagcgauaugauauuucuacccucauuaucaugcauucuacuuguacuugugaggguagaaacaucauaucgcgugcgugguugggucaauagcaaucaagacagacggaaaacggucaagaauugacggaaguguuaaaagugagaacagggugaa	...........(((((((.((((.(((((((((((((((((((((((((.((((((((((((((.((((((((.((((((.(((((((((((((.((((((((((.(((((((((((((.....((((.......))))...))))))))))))).)))))))))).))))))))))))).)))))).)))))))).)))))))))))))).))))))))))))))))))))))))).)))).)))))))	ggucaagaauugacggaagug	710	713	138	525	cuuccgucaauucuggaucgu	14	17	3	18
oru-miR69	Chr12:14907341:14907590:+	-73.6	oru-miR69-5p	--	4810	4810	--	uuauaaauauuaaacguagacuau	--	guuuggacacuaguuauaaauauuaaacguagacuauuauuaauaaaauccauccauaaucuuggacuaauucgcgagacgaaucauugagccuaauuaauccauuauuagccuauguuaugcuacaauaaauauucucuaauuauagauuaauuaggcuuaaaaaauuuaucuuccgaauuagcuuuuauuuauguaauuaguuuuauaaguaguuuauauuuaauacucuaaauuagugucuaaauac	(((((((((((((((.....(((((((.((((((((((....(((((((.....(((((....((.((((((((.((((.((((..((((((((((((((((.((.(((((...(((((((......)).)))))...))))).)).))))))))))))))))...)))).)))).)))))))))).....)))))......))))))).)))))))))).))))))).....)))))))))))))))..	uuauaaauauuaaacguagacuau	1599	995	477	1739	auauuuaauacucuaaauuagugu	13	5	8	14
oru-miR70	Chr12:21210002:21210251:+	-58.1	oru-miR70-5p	--	31	31	--	cgugagauggaggagaaaacaaaug	--	gagagcuccuaggcacuauuuucgugagauggaggagaaaacaaaugaguuuggaagagaugucauugcgugaauucaccuacggucgauacugaaguuugccuacauuacuaaguuuguuuacauucugaaugcugggaaaaucguuuuccuugccauguugaaguaggcgagaaaccuacuacccuuuggaucaggaucaucuuuacacaucucagcgagaaucaguuaugcauggcugagaaucagu	(((((.(((((((((..(((((.(((.(((.((((.(((.((.(((((((((.....)))).)))))..))...))).))).).)))..))).))))).))))))..........(((((((((.(((...((((.(((((((...))))))).).)))...))))))))))))...((...........))....))).).))))......(((((((.(....((....))..).)))))))......	cgugagauggaggagaaaacaaaug	8	4	10	9	uugcgugaauucaccuacggucgau	0	0	1	0
oru-miR71	Chr12:1815022:1815271:-	-64.5	oru-miR71-5p	--	63	63	--	augaucugacuuaguuugcggugc	--	gcuccucuguaguugaaaucagaugaucugacuuaguuugcggugcagccuugaggagcgaggaucaggcaagaauggucauccucgagcugugauguugauauuuaagucguuuucgcugucuaggcacugauuuuuuuuuauaaaaaaaucaaacuauuaacaacaauagagccucagguauggagauacuugugggagcauacacaaauacaccuuuucuauuguucauaugaugaagacauacuuu	((((((((((.((((....(((.(((..((((((((((.(((.((((((.(((((((.....(((((........))))).))))))))))))).))).)))...)))))))...))))))..(((....((((((((((....))))))))))..)))....)))).))))))((.(((((((....))))))).))))))...............(((((.(((((....))))))))))........	augaucugacuuaguuugcggugc	27	18	10	8	auuuaagucguuuucgcugucuag	0	1	0	0
oru-miR72	Chr12:1856676:1856925:-	-70.6	oru-miR72-5p	--	59	59	--	aaaagacuugugucucucugggag	--	agcugucauauauagugugcauaaaagacuugugucucucugggaggacaugaaagcugccauauguagucacuuaaaauaggucauaaaacguuucauaguauaugaccuaugaaagcugccauauguaagcgguccuggccugggagaggcgggucguuacaucaauauaguuguuuuuaaagaaaaaauaauuguauucacauaaauaaaugucaacaguuguauauuaguuccaaucccacuuuug	(((((((((.(((.(((((.......(((((((.((((((.((.(((((......(((..((((((((((........((((((((((..((........)).))))))))))....)))).))))))..))).)))))..)).)))))).)))))))........(((((((((((((((.....))))))))))))))))))))..))).)))...))))))..........................	aaaagacuugugucucucugggag	25	8	22	4	uggccugggagaggcggg	1	0	1	0
oru-miR73	Chr12:4824993:4825242:-	-44.8	oru-miR73-5p	--	147	147	--	agauuuaucguagaaccauauguu	--	caaaacuacauauuuagcacuagauuuaucguagaaccauauguuuaagauagacuaucacauaacuacaaauuuaauaauauaguuuugugaaaauuucuacguauguuuguuaucaucgguaaauuucaagauccgccucuaccauauaaccauacuauauaguuaagauacuaugguggaauacauauuuaauguagaggccggaauaaauuccauuauccgaaaaaauaucuuacaagaucuacac	.....................((((((((((...((((((((((...(((.......(((((.(((((...(((....))).))))).))))).....))))))))))...))).....))))))))))..(((((.((((((((...(((......(((((((((......))))).))))......))).....))))))))((((.(((......)))))))................)))))....	agauuuaucguagaaccauauguu	64	18	29	36	uuuguuaucaucgguaaauu	1	0	0	0
oru-miR74	Chr12:13294298:13294547:-	-86.8	oru-miR74-5p	--	2489	2489	--	cggucuugugguaagaacugug	--	gguguugcauauucauaggcccggucuugugguaagaacuguguaguucguuaacucgcuacacgguucuugccacaagaccgaguuugugaauaugcaaagguaauuuucucugugaauaauaugauauauucuaaauucauauucuucgugaacuuugcaaauuugcucccgaaugaucucucuacucauauauauauauauauauauauauauauaauaaauauauauucaauuucuauuuuucuau	....((((((((((((((((.((((((((((((((((((((((((((..........)))))))))))))))))))))))))).))))))))))))))))...............((((((((((((............))))))((((((.((.....(((....))))).)))).))............((((((((((((....)))))))))))).........))))))................	cggucuugugguaagaacugug	598	45	1809	37	cgguucuugccacaagaccgaguuug	1	0	1	0
oru-miR75	Chr12:21945561:21945810:-	-58.6	--	oru-miR75-3p	69837	--	69837	--	accgcuucaugaacuuucagg	uacaguacuuauuucccuucaauaauuucuguaagugccaccugaugaugcagaaaaguagcaaaaagaagggcaaaaagggcacuguugcuggcaggauagggagaaaaugcacucucucaagagauucuaaagggcgcuuucuuccaagagagaguaaggggggagacaucggaggaaaugcuacagagagugaaguugauuaugaccgcuucaugaacuuucaggcaccugacuucgcuaccaucuu	...........(((((((((.....(((((((...((((((((..(..(((.........)))...)..)))((((..((....)).)))))))))..)))))))........((((((((((((((.(((...)))...))))))....))))))))..)))))))))...(((((....((((..((((.(((((((.(.......).)))))))...))))..)))).....)))))..........	accgcuucaugaacuuucagg	39882	16963	7368	5624	uacagagagugaaguugauuau	41	15	16	12
oru-miR76	Scaffold008419:11465:11714:-	-69.6	oru-miR76-5p	--	245	245	--	auuagaaugagaaacauauacgug	--	acaugacgcuuagguggcauuauuagaaugagaaacauauacguggagccccauuaguuauccacgcaaaaagauuuauggggccuacauaucauucccuuccuauccuucuaccuccucccucucucuucucuuuguaucucuuccucucgacuucggcugucuccagggcgggaucuggagcaguggcggcggcagacaagcgaugaugccgagcuccagcacgcccacuggcggcuuccauggcugc	.(((((.((..((((((....((..(((.(.(((..((((..((((.(((((((.((((.............)))).)))))))))))))))..)))).)))..))....))))))......................(((((.((((...(((.......)))...)))).)))))(((((((..(((((...((......)).....))))).)))))))..((((....)))))).).)))).....	auuagaaugagaaacauauacgug	100	33	106	6	cauaucauucccuuccuaucc	0	0	0	0
oru-miR77	Chr01:206472:206721:+	-70	--	oru-miR77-3p	731	--	731	--	aauuuccggucugaaauaaaucuc	gauucaucaauuccaauuaaggccuuguucgguuacgaagaauucguuccaggcugaaaaugauagguauaacaauaaauuuauaauaaguauaacuagagaucgagauuuauuuuggcucgggaaccaauuuacucauauuagguacaacaaaaauauuuagauuaguuccacaccucuuauuauuccuauuaugaguaaauuaauuuccggucugaaauaaaucucggucccuuguucuaucuaucau	....................(((((.....((..(((((...))))).)))))))....((((((((((.(((((.....(((((.....))))).....((((((((((((((((((.(((((((..((((((((((((.((((.........((((...(((...((.....)).)))...)))))))).))))))))))))..))))))).))))))))))))))))))..))))).))))))))))	aauuuccggucugaaauaaaucuc	292	74	202	163	auuuauuuuggcucgggaaccaau	6	8	16	17
oru-miR78	Chr01:45445690:45445939:+	-79.7	oru-miR78-5p	--	96	96	--	auauaagugauuuuuagacggaug	--	aucguacucucuccaucccaaaauauaagugauuuuuagacggaugggacacauaguccuaugaaucuggacaugcucccuauucagauucauaguacuaggaagugucauauucauucaaaaucccuuauauuuagggaaggagggaguacauguaguauauagaaucaaauuauucauuacacgaauuuauuugagacagcuaaauacgacaaccuauugugauuguuuauguguuaucuagauguaa	...(((((((((((.((((.(((((((((.((((((..((.(((((.(((((.((((.(((((((((((((...........))))))))))))).))))....))))).))))).)).)))))).))))))))).)))).))))))))))).(((.((((.(((..((((((.((((.......))))..)))))).....))).)))).)))...((((..(((............)))..))))...	auauaagugauuuuuagacggaug	27	10	45	14	uauucauucaaaaucccuuauauu	1	0	2	2
oru-miR79	Chr01:8851698:8851947:-	-62.7	oru-miR79-5p	--	705	705	--	acggcuaguaguacucguuacugu	--	aacucaaauggaagagcagcaacggcuaguaguacucguuacuguguuuaguaacugacauguauauuuuauuggugugcacagaaaaacaguaaaaguauuguauuuuauagcuuuguugcuacaccuuaagcuuaagguguacuuugguugccucggacuugugguuugacuccacaaugcuaaauguguuguacuguagcaguguuuaaugucuaagguuacuuucuaguguacauuguggaugccc	......(((.((((.(((((((.(((((..(((((...(((((((.(((.....(((...((((((((.....)))))))))))))).))))))).......)))))...))))))))))))(((((((((....))))))))))))).)))...(((((((...))))))).(((((((((.((.((..(..(((((.(((((........)).))).)).)))...)..)).))))))))))).....	acggcuaguaguacucguuacugu	282	107	156	160	aaguauuguauuuuauagcuuugu	13	4	14	6
oru-miR80	Chr01:17067977:17068226:-	-118.4	oru-miR80-5p	--	963	963	--	acuguuggaucgagaaauggacau	--	uaaugcaacucucauucuacacuguuggaucgagaaauggacauccgagauucguccagguaaucaugaguuaaauuaacucgcaggcucaugaauuaauuuacauggaaguuaaauuuuaacucauggugacguggacgaaucucggacguccauuuuccaauccaacgguguaggaugaaaguugcauuauugcaccgaauuaggugauugcaccggauacuuucccucuucuccccuuguaugacug	((((((((((.(((((((((((((((((((.(.(((((((((.(((((((((((((((.((.(((((((((((((((((((..((.....((......)).....))..))))))..))))))))))))).)).))))))))))))))).))))))))).).))))))))))))))))))).))))))))))...((((......))))........(((.....)))......................	acuguuggaucgagaaauggacau	434	94	311	124	uuuccaauccaacgguguaggau	4	0	1	0
oru-miR81	Chr01:1108397:1108646:+	-66.1	--	oru-miR81-3p	1435	--	1435	--	auauggggucuauagaaaagaugu	uaggaggguuagcguaagugcaaauuuaguuggaacgcuuuuacacuagucacacaacggguuaaaugugacaucauaugauaaauacuuaaaaaaaaaguauugauaagugauaagguuucacauccacccagccccacaugcauguggugugggggagauccucuacggcuuuaccuuaucaugugacuuuauagucacuuacauauggggucuauagaaaagaugucucacauaucagugacucaaa	((((((.((((((.(((((....)))))))))..)).))))))....((((((.....((((...((((((.(((.(((.((.(((((((.......))))))).....)).))).))).))))))..))))..((((((((.......))))))))((.(((.((((.((....(((((((...((((((....))))))......))))))))).))))...))).))..........))))))....	auauggggucuauagaaaagaugu	841	100	341	153	cucuacggcuuuaccuuaucaugu	6	0	0	1
oru-miR82	Chr01:11809377:11809626:+	-85.2	--	oru-miR82-3p	283	--	283	--	aaaaugacuuacauucugaaacgg	acaacauuaacaaaguuugcacgcucucuucuucuccuaacaagaagcuauggucauguauaaaacuauguuaaacauuuaguacucccuccguuugacaauguaagucauucuaggauuucacacauucauauugauguuaaugaaucuagacauauauauguaucaagauuuauuaacaucaauaugaaugugaaaaauacuaaaaugacuuacauucugaaacggagaaugugaaaaauauuagaau	......((((((.((((((((.(((..((((((........))))))....)))..))))...)))).))))))..((((..(((...((((((((.(.(((((((((((((.(((..(((..(((((((((((((((((((((((((((..((((....))))....)))))))))))))))))))))))))))..)))..))).))))))))))))).).))))))))...)))..))))........	aaaaugacuuacauucugaaacgg	89	57	59	78	cguuugacaauguaagucauucu	2	0	0	0
oru-miR83	Chr02:36076544:36076793:-	-65.3	oru-miR83-5p	--	705	705	--	acggcuaguaguacucguuacugu	--	aacucaaauggaagagcagcaacggcuaguaguacucguuacuguguuuaguaacugacauguauauuuuauuggugugcacagaaaaacaguaaaaguauuguauuuuauagcuuuguugcuacaccuuaagcuuaagguguacuuugguugccucggacuugugguuucacuccauaauguuaaauguguuguacuguagcaguauuuaaugucuaagguuacuuucuaguguacauuguggagccaa	........(((....(((((((.(((((..(((((...(((((((.(((.....(((...((((((((.....)))))))))))))).))))))).......)))))...))))))))))))(((((((((....)))))))))...(((..(((.((....)).))).)))(((((((((((..........(((((.(((((........)).))).)).)))..........)))))))))))))).	acggcuaguaguacucguuacugu	282	107	156	160	aaguauuguauuuuauagcuuugu	13	4	14	6
oru-miR84	Chr02:24656699:24656948:+	-88.6	oru-miR84-5p	--	228	228	--	agacaccguacuuuuaucacugau	--	gauugggauccucugcuuucaaagacaccguacuuuuaucacugauaaguggguccaugguuuauuaggugcacgugucagugauaaagacaccuaccuuugaagguagaggagcaugaucccacgagaacaaguucaaaggaaaauccugggucugcggcuggagccaauuugcgugcuuuuauuuggcagguugcuucgcaccagcugcagcacuacgccacaaagaacugaacaagggcaucacauc	...(((((((((((((((((((((.....((..((((((((((((((.(((.(.((...........))).))).))))))))))))))..))....))))))))))))))))......))))).(((..(..(((((.((((...)))).(((((((((((((.((......((.((((.......)))).))......)).)))))))))).)))..............)))))..)..).)).....	agacaccguacuuuuaucacugau	90	40	57	41	cagugauaaagacaccuaccuu	1	0	0	0
oru-miR85	Chr02:32652231:32652480:+	-85.7	oru-miR85-5p	--	40	40	--	ucgacucguuugaauuuccuaacg	--	gauaagcuaggcucaacuuagcucgacucguuugaauuuccuaacgagcuaaacuggcuuuuagagauaacgagcuagcucgagcuuaaguaauuaauagaggugcaacaauucgaaugacuggauugagcgcuaccccaaauugggccggaaauugcauuguugggcccaugagcggucggcccgaaaugagcgacuugggcggcgcgccuagaaguuucucccgggcccagcgacucaccgccauaug	.........(((...(((((((((((((.(((((....((((((.((((((...)))))))))).))...))))).)).)))))).)))))........(.(((((..(((((((......))))))).))))).).......((((((.((.(......).)).))))))((((((.(.((((((....(((.((((((((((...))))))..)))).))).)))))).).)).))))..))).....	ucgacucguuugaauuuccuaacg	18	5	11	6	uagagauaacgagcuagcucgagc	1	0	0	0
oru-miR86	Chr02:18589101:18589350:-	-73.4	--	oru-miR86-3p	271	--	271	--	agauuuaaaucuaggauuggguuu	auuuaauugagguauaaauguuaaugaacuuguguguuguguaugucccuacauucauaucagacaucaauuuauuucaugcaauaaccaggcauacuuguugucagcaaauuucuauuuccucuauccaaaaaaaauuuaauccuagauuuaaaacuagauauacaucaauccugaauuuaaaucuagauauaguauauaucuagauuuaaaucuaggauuggguuuuuuuaauggagggaguagguuc	.....(((((.((....)).)))))((((.(((.((.((((.((((....)))).)))).)).))).............(((.(((((.((.....)).)))))..))).....(((((((((((((...(((((((((((((((((((((((((.(((((((((.((..(((..((.......))..)))...)).))))))))).))))))))))))))))))))))))).)))))))))))))))))	agauuuaaaucuaggauuggguuu	38	46	68	119	uuaauccuagauuuaaaac	0	0	0	1
oru-miR87	Chr03:1761328:1761577:+	-68.4	oru-miR87-5p	--	191	191	--	aaguuaauuuaguaugggaugugu	--	aguacuuccuucgucacauauuaaguuaauuuaguaugggauguguuacauucuaguauuagaauauacaacaucucauacuagauuaacuuauucuaggauaggggaaauacuccuuccauguuuuaugucucaccaaagaaaaugagcugauaagccuaaaugugagggaguggauuuugaacuguugagaggacaucaccucguuguuugcauaucaucuaaauaaauaugaaaauuuugagaaaau	((((.((((((.(((......(((((((((((((((((((((((..((.((((((....)))))).))..)))))))))))))))))))))))......))).)))))).))))..(((((..((((((((((((..........)))).(((((.((..((((.(((((..(((..((((.((...)).))))..)))..)))))..)))))).))))).........))))))))....)).)))...	aaguuaauuuaguaugggaugugu	114	7	64	6	ucauacuagauuaacuuauuc	14	7	3	13
oru-miR88	Chr03:25274406:25274655:+	-79.5	--	oru-miR88-3p	175	--	175	--	uaucggaucugauaccuaugguac	guguguuggagagaggaagaagaugacuuguuugguacaaaugauaccucuggguaccaggcuuugauacuuuuuuuuguugguaccaagccuaauaugcaacuacuggucuugacaccucguggauaccagaccagguaccaucaaccuuaguaccauggguaccaggucugauaccacaaauaccgaaucuaauauccuaaguaucggaucugauaccuaugguaccaaacugauaccuuggguauca	....(((((.((.(((((((((.......(((((((((....((....))...))))))))).......))))))))).))((((((..((.......)).....(((((.((.((.....)).)).)))))....)))))).)))))....((((((((((((.((((((((((((..........................)))))))))))).)))))))))))).....(((((((...)))))))	uaucggaucugauaccuaugguac	69	21	54	31	cauggguaccaggucugaua	0	1	0	0
oru-miR89	Chr03:38903384:38903633:-	-86.54	oru-miR89-5p	--	190	190	--	cuacgugucaguggaauccac	--	cguggcaaugccacggugacgccuacgugucaguggaauccacaugucaagcauauauaaaaaauaaaauuaaaaaccauauuuucuccuauuagguaaacagaaaaaaagauaaaaauuuaaagguagagaggagaaaauauauuuuucuaauuauauuuuuuuucuaugugacugacacguggguccaacuaacacguaugaacuaucguggcaugccacaucagcgcauggaagugguuggagcucg	.((((((.((((((((((...(.(((((((.((((((.(((((.(((((..((((((.((((((((.(((((((((..((((((((((((.(((................................)))..))))))))))))..)))).))))).))))))))...))))))..))))).)))))))).))).))))))).)...)))))))))))))))).(((((.(((....))))))))......	cuacgugucaguggaauccac	82	51	12	45	uggguccaacuaacacguaugaacu	2	0	0	0
oru-miR90	Chr05:2226293:2226542:-	-83	oru-miR90-5p	--	126	126	--	aauauacguguggaauugagaucc	--	cgugcaauuguaauauguguaaaauauacguguggaauugagauccccuacagucaaaugcacgugccuuaucacugacaucauguggauccagcaaucauuggguucacauguaagugacaaauuaagucacgugacuucaacuguaaaggaucaugauccauacguguguguuuauaugucauucauguaaucgaaaaaaaaaccguaaaugguggcuaguauacuuacguugacccagcagucaugg	((((((..((.(((((((((((((((((((((((((.(((.(((((..((((((..((..((((((.(((((((((.....(((((((((((((......)))))))))))))..))))).....)))).))))))..))..))))))..))))).)))))))))))))))).))))))))).)))))))))..)).........((((...((.(((...((..((....))..))))).))...))))	aauauacguguggaauugagaucc	60	15	30	21	aucaugauccauacguguguguuu	0	0	0	0
oru-miR91	Chr05:2763608:2763857:-	-80.6	oru-miR91-5p	--	186	186	--	cuacgugucaguggaauccac	--	cguggcaaugccacggugacgucuacgugucaguggaauccacaugucaaacauauauaaaaauuaaaauuaaaaaccauauuuucuccucuuagguagacagaaaaaagauaaaaauucuaagguagagaggagaaaaauauguuuuucuaauuauauuuuauucuaugugacuggcacgugaguccaacuaacacguaugcacuaucguggcaugccacaucagcguauuaagggguuggagcucguu	.((((((.((((((((((..((.(((((((.((((((.((.((.(((((..((((((.(((((.((.(((((((((.((((((((((((((((...((((..................)))).....)))))))).)))))))).)))).))))).)).))).)).))))))..))))).)))).))).))).))))))).))..)))))))))))))))).(((((.(......).)))))........	cuacgugucaguggaauccac	81	49	11	45	ugaguccaacuaacacguaugc	0	0	0	0
oru-miR92	Chr06:9321248:9321497:+	-57.1	oru-miR92-5p	--	243	243	--	aucggucugcacgugauuucgcgu	--	uccgucauuuacgcgugacacgaucggucugcacgugauuucgcguacgguuuuagaaaugcuacacaauaguugagaaagggcgaguauuaugagaauaugaguauaucaauaugcaauaguaguuuuuauccauccuauuauuauugauauucugaucaauacuuagccuaauaaauaauuuaucugucuuuuaucuauagcuccguagcgaagcacgggcauuuugcuagucaucuaaagauauaga	...(((((......)))))..(((.(((.(((.((((.((((((.(((((...((((......(((....(((((.....(((((((((((((.(((((((.((((............(((((((............))))))))))).))))))).)).))))))).))))......)))))....)))......)))).....))))))))))))))).)))....))).))).((((......))))	aucggucugcacgugauuucgcgu	112	33	57	41	agcgaagcacgggcauuuugcuag	1	0	2	0
oru-miR93	Chr08:18904596:18904845:-	-66.1	oru-miR93-5p	--	57	57	--	aaggggccgcaugaaaaaaugagc	--	uugauuucguaggcgaaccccuaaggggccgcaugaaaaaaugagcucuuuuuuuuuuauguggaccucuuaaaaugcccguauaugaaaaaucauuuuuauguaugcgggccucuuaaggaucgaucuacaagucuaaauagccuccuccuucucaccgcgcucuccucuucaacugccgccggccccauccacgccaacaucgccgcuccacgccgccugagccacagccccgccggacccgauccgc	..(((((.((((((((.((..((((((((((((((((((((..........))))))))))))).)))))))....(((((((((((.((((....)))).))))))))))).......)).))).))))))))))......................((.((..............))))(((((.........((...((..((.((.....)).)).)).)).........)))))...........	aaggggccgcaugaaaaaaugagc	16	2	30	9	uuuuuuuauguggaccucuua	0	0	2	0
oru-miR94	Chr11:415980:416229:+	-57.1	oru-miR94-5p	--	90	90	--	gaucugaugcaggaaccugauuuc	--	aguuugcauaccuaucuguggcagaucugaugcaggaaccugauuucauuuuuuucccucuauucuuaguucuucucuguucuuugaucuugccaaaguucuugcaggugaauucagaauauuucuuuuuuuauuggagagauguucccuuuucggcaaauguaaucuuuucuugaggcaaaugcaacucaauuuuuuuuugccuuuccuccaaaguacuggaguaaguauacuaaauuaaugugugcag	...((((((((....((.(((((((((....(((((((.((((......................))))...))).)))).....)))).))))).))...((((((.((((....((((((((((((.......))))))))))))....)))).)...))))).........((((((((................))))))))..(((((......)))))..................))))))))	gaucugaugcaggaaccugauuuc	51	6	24	9	uucuucucuguucuuugauc	1	0	0	0
oru-miR95	Chr11:7589114:7589363:+	-69.1	--	oru-miR95-3p	618	--	618	--	auaaagucuuauaaucugaaacgg	gaggucucgauuuugaaucgauguacaaauucuucaucaacuuaaguuuuugguugaacuggucaaaaaacacaacuucaaucaaagacaaaaaaaaauuauucccucuauuucauauuauaauacuuucuagccuuguucacauucauauaaauguuaauaaaucuauauacauauaacaucuauaugaauguggacaaugccauaaagucuuauaaucugaaacggagguaguagugcaaaacuaaaa	..(..(((((((...)))))).)..)...................(((((((((((((.((((......)).))..)))))))))))))........((((((.(((((.(((((.(((((((.(((((...((.(((((((((((((((((.((((((.................)))))).))))))))))))))))).))...))))).))))))).))))).))))).))))))............	auaaagucuuauaaucugaaacgg	215	127	123	153	auauuauaauacuuucuagccuug	4	0	1	5
oru-miR96	Chr11:4396429:4396678:-	-85	--	oru-miR96-3p	415	--	415	--	gaggaccgcaugggaaaauaggcu	cccucguuguugccguugccagcccucguugcacucggugaggaggcgaagaggagaaaaagagagagcagaggagaugagaggaaagaaagagagagaguggggaggaguuaaaaaguuugaagugaugagaaaauaucucugagaagagggagguauuuuuccaugcgguuuacuuaagagaccuauaugucgguccuuuaagaggaccgcaugggaaaauaggcucauuuuuucaugcggccccuua	.((((.(((((.((.((((...(((((.((((.(((......))))))).)))).)...........)))).)).))))))))).................((((............((.(((((.((((((......(((((......)))))..((((((((((((((((((.((((((.((((........)))).)))))).))))))))))))))))))..)))))).))))).))..))))...	gaggaccgcaugggaaaauaggcu	148	21	206	40	gguauuuuuccaugcgguuuacuu	0	0	0	0
oru-miR97	Scaffold006334:15062:15311:+	-181.5	oru-miR97-5p	--	47	47	--	guuuuuacuguagcgaugccacgu	--	ccacgucaguaugccacaucauguuuuuacuguagcgaugccacgucagugcgcgcuugggcgggaaaaauacgcgguccggcugcaccacuuuggcucggucaggggcaccucaaccccaucggccugugccccuaaccgagccaaaguguugaggugccccuaaccgagccaaagugguacagcuggaccacguauuuuuucuacccaagcgugcacugauguggcaucgcuacaguaaaaaaccaug	...................((((((((((((((((((((((((((((((((((((((((((.((((((((((((.((((((((((.((((((((((((((((.((((((((((((((......((((.((.......)).).))).....)))))))))))))).)))))))))))))))).)))))))))).)))))))))))).))))))))))))))))))))))))))))))))))))))..))))	guuuuuacuguagcgaugccacgu	23	4	13	7	guggcaucgcuacaguaaaaaaccau	0	0	0	0
