# Supplementary material for: Identification of microRNAs in Response to Drought in Common Wild Rice (Oryza rufipogon Griff.) Shoots and Roots
Source: PLoS One. 2017 Jan 20;12(1):e0170330. doi: 10.1371/journal.pone.0170330 (PMC5249095; doi:10.1371/journal.pone.0170330)
Supplement: S5 File — (XLSX) [file pone.0170330.s005.xlsx]

## Sheet: Sheet1
Table S5 The novel drought-responsive miRNAs differently expressed in shoot and root.
miRNA ID	miRNA expression			DL/CL				miRNA expression			DR/CR
	CL	DL		Fold-change	P-value	Sig-lable		CR	DR		Fold-change	P-value	Sig-lable
oru-miR6	1269.28	4373.67		1.46341	0	**		881.624	2039.28		1.20982	0	**
oru-miR7	8937.08	20428.5		1.19271	0	**		4842.25	10744.1		1.14979	0	**
oru-miR18	5855.7	14688		1.32673	0	**		3101.27	7451.56		1.26468	0	**
oru-miR25	152.15	349.639		1.20038	0	**		135.806	405.38		1.57773	0	**
oru-miR26	69.9066	219.319		1.64953	0	**		33.3949	74.268		1.15311	0	**
oru-miR42	2309.66	4793.24		1.05332	0	**		1215.57	3719.59		1.61351	0	**
oru-miR66	130.218	394.139		1.59777	0	**		51.2054	123.78		1.27341	0	**
oru-miR75	54666.9	23419.5		-1.22296	0	**		37765.1	17403.5		-1.11768	0	**
oru-miR76	137.072	336.925		1.2975	0	**		73.4687	18.567		-1.98439	0	**
oru-miR86	52.0873	216.141		2.05297	0	**		102.411	368.245		1.8463	0	**
oru-miR96	202.866	654.779		1.69048	0	**		46.7528	123.78		1.40465	0	**
* Fold-change ≥1 or flod-change ≤-1, and 0.01 ≤ p-value ＜ 0.05; ** Fold-change ≥1 or flod-change ≤-1, and p-value ＜ 0.01.
