# Supplementary material for: Identification of microRNAs in Response to Drought in Common Wild Rice (Oryza rufipogon Griff.) Shoots and Roots
Source: PLoS One. 2017 Jan 20;12(1):e0170330. doi: 10.1371/journal.pone.0170330 (PMC5249095; doi:10.1371/journal.pone.0170330)
Supplement: S6 File — (XLSX) [file pone.0170330.s006.xlsx]

## Sheet: Sheet1
Table S6. The miRNA targets involved in common wild rice drought stress
miRNA ID	Target ID	Score	Matching Sites	Target description
oru-miR15	BGIOSGA015205	2	|location[154,173]	F-box protein At1g67340 GN=At1g67340 OS=Arabidopsis thaliana (Mouse-ear cress) PE=1 SV=1
	BGIOSGA021630	3	|location[777,797]	Os06g0224700 [Oryza sativa Japonica Group]
	BGIOSGA031911	3	|location[1267,1286]	Zinc finger protein MAGPIE {ECO:0000303|PubMed:17785527} OS=Arabidopsis thaliana (Mouse-ear cress) PE=1 SV=1
	BGIOSGA007864	3	|location[4,23]	Serine/threonine-protein kinase EDR1 GN=F22O13.20 OS=Arabidopsis thaliana (Mouse-ear cress) PE=1 SV=1
	BGIOSGA021627	3	|location[777,797]	hypothetical protein OsI_22222 [Oryza sativa Indica Group]
	BGIOSGA006559	3	|location[436,455]	SNAP25 homologous protein SNAP33 OS=Arabidopsis thaliana (Mouse-ear cress) PE=1 SV=1
oru-miR16	BGIOSGA031905	0	|location[326,349]	hypothetical protein OsI_33608 [Oryza sativa Indica Group]
oru-miR21	BGIOSGA008984	2	|location[8,28]	Chemocyanin (Precursor) OS=Lilium longiflorum (Trumpet lily) PE=1 SV=1
	BGIOSGA002685	2.5	|location[1222,1242]	Multicopper oxidase LPR1 (Precursor) GN=LPR1 OS=Arabidopsis thaliana (Mouse-ear cress) PE=2 SV=1
	BGIOSGA012259	1	|location[5,25]	Chemocyanin (Precursor) OS=Lilium longiflorum (Trumpet lily) PE=1 SV=1
	BGIOSGA021486	1.5	|location[777,806]	Chemocyanin (Precursor) OS=Lilium longiflorum (Trumpet lily) PE=1 SV=1
	BGIOSGA009947	3	|location[777,807]	Basic blue protein (Precursor) GN=ARPN OS=Arabidopsis thaliana (Mouse-ear cress) PE=2 SV=2
oru-miR28	BGIOSGA034902	3	|location[777,808]	Probable LRR receptor-like serine/threonine-protein kinase At3g47570 (Precursor) GN=At3g47570 OS=Arabidopsis thaliana (Mouse-ear cress) PE=2 SV=1
oru-miR34	BGIOSGA031905	3	|location[777,809]	hypothetical protein OsI_33608 [Oryza sativa Indica Group]
oru-miR39	BGIOSGA007518	3	|location[777,810]	hypothetical protein OsI_05824 [Oryza sativa Indica Group]
oru-miR40	BGIOSGA007518	3	|location[777,811]	hypothetical protein OsI_05824 [Oryza sativa Indica Group]
oru-miR41	BGIOSGA019920	3	|location[777,812]	Os05g0433400 [Oryza sativa Japonica Group]
	BGIOSGA015834	3	|location[777,813]	Probable pectate lyase 15 (Precursor) GN=At4g13710 OS=Arabidopsis thaliana (Mouse-ear cress) PE=2 SV=1
	BGIOSGA013265	2	|location[777,814]	Os03g0665000 [Oryza sativa Japonica Group]
	BGIOSGA012935	3	|location[777,815]	hypothetical protein [Oryza sativa Japonica Group]
	BGIOSGA007742	3	|location[777,816]	hypothetical protein OsI_06260 [Oryza sativa Indica Group]
	BGIOSGA009741	3	|location[777,817]	hypothetical protein OsI_13693 [Oryza sativa Indica Group]
	BGIOSGA012462	2	|location[777,818]	hypothetical protein OsI_11236 [Oryza sativa Indica Group]
	BGIOSGA001410	3	|location[777,819]	hypothetical protein OsI_02438 [Oryza sativa Indica Group]
	BGIOSGA025234	2.5	|location[777,820]	Non-specific lipid transfer protein GPI-anchored 2 (Precursor) GN=T28A8.10 OS=Arabidopsis thaliana (Mouse-ear cress) PE=2 SV=1
	BGIOSGA001815	3	|location[777,821]	UPF0481 protein At3g47200 GN=At3g47200 OS=Arabidopsis thaliana (Mouse-ear cress) PE=2 SV=1
	BGIOSGA009203	1	|location[777,822]	RNA polymerase II C-terminal domain phosphatase-like 4 GN=CPL4 OS=Arabidopsis thaliana (Mouse-ear cress) PE=1 SV=1
	BGIOSGA024915	3	|location[777,823]	Mitogen-activated protein kinase kinase kinase YODA GN=YDA OS=Arabidopsis thaliana (Mouse-ear cress) PE=1 SV=1
	BGIOSGA030005	3	|location[777,824]	hypothetical protein OsI_30851 [Oryza sativa Indica Group]
	BGIOSGA025130	3	|location[777,825]	Os07g0142200 [Oryza sativa Japonica Group]
	BGIOSGA037195	1.5	|location[777,826]	Protein kinase domain;; Protein tyrosine kinase;; Leucine Rich repeats (2 copies);; Leucine rich repeat;; Leucine rich repeat N-terminal domain;; Leucine Rich Repeat;; Leucine Rich repeat;; Leucine rich repeat
	BGIOSGA035541	3	|location[777,827]	UDP-glucoronosyl and UDP-glucosyl transferase;; Glycosyltransferase family 28 C-terminal domain
	BGIOSGA010824	3	|location[777,828]	WUSCHEL-related homeobox 6 GN=WOX6 OS=Oryza sativa subsp. indica (Rice) PE=3 SV=1
	BGIOSGA031463	2.5	|location[777,829]	Short-chain dehydrogenase TIC 32, chloroplastic GN=TIC32 OS=Pisum sativum (Garden pea) PE=1 SV=1
	BGIOSGA015838	3	|location[777,830]	L-type lectin-domain containing receptor kinase IX.1 (Precursor) GN=LECRK91 OS=Arabidopsis thaliana (Mouse-ear cress) PE=2 SV=1
	BGIOSGA038398	3	|location[777,831]	Sensor-like histidine kinase RcsD [Beauveria bassiana D1-5]
	BGIOSGA012618	3	|location[777,832]	Os03g0351700 [Oryza sativa Japonica Group]
	BGIOSGA040564	3	|location[777,833]	Domain of unknown function (DUF4220);; Protein of unknown function, DUF594
	BGIOSGA031769	3	|location[777,834]	GATA transcription factor 1 GN=GATA1 OS=Arabidopsis thaliana (Mouse-ear cress) PE=2 SV=2
	BGIOSGA034798	3	|location[777,835]	hypothetical protein OsI_35112 [Oryza sativa Indica Group]
	BGIOSGA029895	2	|location[777,836]	hypothetical protein OsI_31083 [Oryza sativa Indica Group]
	BGIOSGA016356	3	|location[777,837]	H0717B12.8 [Oryza sativa Indica Group]
	BGIOSGA004338	3	|location[777,838]	Alliin lyase (Precursor; Fragment) OS=Allium cepa var. aggregatum (Shallot) PE=2 SV=1
	BGIOSGA002483	3	|location[777,839]	Bowman-Birk type bran trypsin inhibitor (Precursor) GN=RBBI3.3 OS=Oryza sativa subsp. indica (Rice) PE=2 SV=2
	BGIOSGA029433	2.5	|location[777,840]	Disease resistance protein RPM1 GN=F17A9.20 OS=Arabidopsis thaliana (Mouse-ear cress) PE=1 SV=1
	BGIOSGA032633	3	|location[777,841]	21 kDa protein (Precursor) OS=Daucus carota (Wild carrot) PE=2 SV=1
	BGIOSGA023587	3	|location[777,842]	Pentatricopeptide repeat-containing protein At5g42310, mitochondrial (Precursor) GN=At5g42310 OS=Arabidopsis thaliana (Mouse-ear cress) PE=2 SV=1
	BGIOSGA008327	3	|location[777,843]	hypothetical protein OsI_07449 [Oryza sativa Indica Group]
	BGIOSGA001411	3	|location[777,844]	hypothetical protein OsI_02437 [Oryza sativa Indica Group]
	BGIOSGA024544	2.5	|location[777,845]	Soluble starch synthase 2-3, chloroplastic/amyloplastic (Precursor) OS=Oryza sativa subsp. japonica (Rice) PE=1 SV=1
	BGIOSGA015029	2.5	|location[777,846]	Protein NRT1/ PTR FAMILY 4.3 GN=F23H11.6 OS=Arabidopsis thaliana (Mouse-ear cress) PE=2 SV=1
	BGIOSGA015166	3	|location[777,847]	DNA cross-link repair protein SNM1 GN=SNM1 OS=Arabidopsis thaliana (Mouse-ear cress) PE=2 SV=1
	BGIOSGA010633	3	|location[777,848]	hypothetical protein [Oryza sativa Japonica Group]
	BGIOSGA009204	1	|location[777,849]	RNA polymerase II C-terminal domain phosphatase-like 4 GN=CPL4 OS=Arabidopsis thaliana (Mouse-ear cress) PE=1 SV=1
	BGIOSGA019017	3	|location[777,850]	WAT1-related protein At5g64700 GN=At5g64700 OS=Arabidopsis thaliana (Mouse-ear cress) PE=2 SV=1
	BGIOSGA001887	2	|location[777,851]	hypothetical protein OsI_01412 [Oryza sativa Indica Group]
	BGIOSGA017904	2.5	|location[777,852]	Serine/threonine-protein kinase At3g07070 GN=At3g07070 OS=Arabidopsis thaliana (Mouse-ear cress) PE=2 SV=1
	BGIOSGA007253	3	|location[777,853]	WD repeat-containing protein RUP2 GN=MRO11.23 OS=Arabidopsis thaliana (Mouse-ear cress) PE=1 SV=1
	BGIOSGA002753	2	|location[777,854]	AP2/ERF and B3 domain-containing protein Os01g0141000 OS=Oryza sativa subsp. japonica (Rice) PE=2 SV=1
	BGIOSGA019408	3	|location[777,855]	hypothetical protein OsI_18995 [Oryza sativa Indica Group]
	BGIOSGA010927	3	|location[777,856]	Serine/threonine-protein kinase HT1 GN=HT1 OS=Arabidopsis thaliana (Mouse-ear cress) PE=1 SV=1
	BGIOSGA025384	2.5	|location[777,857]	Serine/threonine-protein kinase GN=PUB33 OS=Arabidopsis thaliana (Mouse-ear cress) PE=2 SV=2
	BGIOSGA010876	3	|location[777,858]	Os03g0309000 [Oryza sativa Japonica Group]
	BGIOSGA011198	2.5	|location[777,859]	Eukaryotic translation initiation factor isoform 4G-1 GN=EIF(ISO)4G1 OS=Arabidopsis thaliana (Mouse-ear cress) PE=1 SV=1
	BGIOSGA019724	3	|location[777,860]	Beta-glucosidase 22 (Precursor) GN=OSJNBa0090H02.10 OS=Oryza sativa subsp. japonica (Rice) PE=2 SV=1
	BGIOSGA017946	2	|location[777,861]	Uncharacterized acetyltransferase At3g50280 GN=At3g50280 OS=Arabidopsis thaliana (Mouse-ear cress) PE=3 SV=1
	BGIOSGA029817	2	|location[777,862]	F-box domain
	BGIOSGA010012	3	|location[777,863]	Probable beta-1,3-galactosyltransferase 19 GN=B3GALT19 OS=Arabidopsis thaliana (Mouse-ear cress) PE=2 SV=2
	BGIOSGA026042	3	|location[777,864]	Formin-like protein 13 (Precursor) OS=Oryza sativa subsp. japonica (Rice) PE=2 SV=1
	BGIOSGA013899	2	|location[777,865]	hypothetical protein OsI_14232 [Oryza sativa Indica Group]
	BGIOSGA007235	3	|location[777,866]	Pentatricopeptide repeat-containing protein At2g17033 GN=At2g17033 OS=Arabidopsis thaliana (Mouse-ear cress) PE=2 SV=1
	BGIOSGA019612	2	|location[777,867]	Wall-associated receptor kinase-like 20 (Precursor) GN=WAKL20 OS=Arabidopsis thaliana (Mouse-ear cress) PE=2 SV=1
	BGIOSGA037361	3	|location[777,868]	hypothetical protein OsI_38259 [Oryza sativa Indica Group]
	BGIOSGA035136	3	|location[777,869]	Probable indole-3-pyruvate monooxygenase YUCCA10 GN=F27K7.7 OS=Arabidopsis thaliana (Mouse-ear cress) PE=2 SV=1
	BGIOSGA016161	2	|location[777,870]	Protein PRD1 GN=PRD1 OS=Arabidopsis thaliana (Mouse-ear cress) PE=1 SV=3
	BGIOSGA017463	3	|location[777,871]	ATP-dependent zinc metalloprotease FTSH 2, chloroplastic (Precursor) GN=F7F1.16 OS=Arabidopsis thaliana (Mouse-ear cress) PE=1 SV=1
	BGIOSGA018131	3	|location[777,872]	Protein LATERAL ROOT PRIMORDIUM 1 GN=LRP1 OS=Arabidopsis thaliana (Mouse-ear cress) PE=1 SV=1
	BGIOSGA031312	3	|location[777,873]	Peptidyl-prolyl cis-trans isomerase CYP19-3 GN=F18O21.30 OS=Arabidopsis thaliana (Mouse-ear cress) PE=2 SV=2
	BGIOSGA017262	3	|location[777,874]	Auxin-responsive protein IAA33 GN=IAA33 OS=Arabidopsis thaliana (Mouse-ear cress) PE=2 SV=1
	BGIOSGA032296	3	|location[777,875]	Cytochrome P450 76C2 GN=F17K2.10 OS=Arabidopsis thaliana (Mouse-ear cress) PE=2 SV=1
	BGIOSGA010019	3	|location[777,876]	DIBOA-glucoside dioxygenase BX6 GN=BX6 OS=Zea mays (Maize) PE=1 SV=1
	BGIOSGA018024	3	|location[777,877]	Mitochondrial phosphate carrier protein 2, mitochondrial (Precursor) GN=T21J18_120 OS=Arabidopsis thaliana (Mouse-ear cress) PE=2 SV=1
	BGIOSGA013541	3	|location[777,878]	Pentatricopeptide repeat-containing protein At3g04750, mitochondrial (Precursor) GN=PCMP-E81 OS=Arabidopsis thaliana (Mouse-ear cress) PE=2 SV=1
	BGIOSGA004897	2.5	|location[777,879]	Protein NRT1/ PTR FAMILY 5.10 GN=NPF5.10 OS=Arabidopsis thaliana (Mouse-ear cress) PE=2 SV=1
	BGIOSGA034121	3	|location[777,880]	Thioredoxin-like protein YLS8 GN=YLS8 OS=Arabidopsis thaliana (Mouse-ear cress) PE=2 SV=1
	BGIOSGA023126	2	|location[777,881]	hypothetical protein OsI_23453 [Oryza sativa Indica Group]
	BGIOSGA023906	2.5	|location[777,882]	hypothetical protein OsI_26866 [Oryza sativa Indica Group]
	BGIOSGA016496	3	|location[777,883]	hypothetical protein OsI_16076 [Oryza sativa Indica Group]
	BGIOSGA019111	2.5	|location[777,884]	hypothetical protein OsI_18299 [Oryza sativa Indica Group]
	BGIOSGA039335	3	|location[777,885]	(S)-coclaurine N-methyltransferase OS=Thalictrum flavum subsp. glaucum (Yellow meadow rue) PE=1 SV=1
	BGIOSGA003560	2	|location[777,886]	hypothetical protein OsI_02007 [Oryza sativa Indica Group]
	BGIOSGA036639	2	|location[777,887]	Probable leucine-rich repeat receptor-like protein kinase At1g68400 (Precursor) GN=At1g68400 OS=Arabidopsis thaliana (Mouse-ear cress) PE=2 SV=1
	BGIOSGA035587	2.5	|location[777,888]	BTB/POZ and MATH domain-containing protein 1 GN=BPM1 OS=Arabidopsis thaliana (Mouse-ear cress) PE=1 SV=1
	BGIOSGA019646	2.5	|location[777,889]	Probable WRKY transcription factor 33 GN=WRKY33 OS=Arabidopsis thaliana (Mouse-ear cress) PE=1 SV=2
	BGIOSGA020549	3	|location[777,890]	F-box/kelch-repeat protein SKIP25 GN=SKIP25 OS=Arabidopsis thaliana (Mouse-ear cress) PE=1 SV=1
	BGIOSGA002748	2	|location[777,891]	AP2/ERF and B3 domain-containing protein Os01g0141000 OS=Oryza sativa subsp. japonica (Rice) PE=2 SV=1
	BGIOSGA015044	3	|location[777,892]	Serine/threonine-protein kinase-like protein CCR4 (Precursor) GN=MCA23.19 OS=Arabidopsis thaliana (Mouse-ear cress) PE=1 SV=1
	BGIOSGA032890	2.5	|location[777,893]	hypothetical protein OsI_33525 [Oryza sativa Indica Group]
	BGIOSGA033903	3	|location[777,894]	hypothetical protein OsI_36294 [Oryza sativa Indica Group]
oru-miR47	BGIOSGA015766	2.5	|location[777,895]	Arginine decarboxylase 2 OS=Oryza sativa subsp. japonica (Rice) PE=1 SV=2
	BGIOSGA035638	3	|location[777,896]	Disease resistance protein RPM1 GN=F17A9.20 OS=Arabidopsis thaliana (Mouse-ear cress) PE=1 SV=1
	BGIOSGA026382	3	|location[777,897]	hypothetical protein OsI_27315 [Oryza sativa Indica Group]
	BGIOSGA020654	3	|location[777,898]	hypothetical protein OsI_24222 [Oryza sativa Indica Group]
oru-miR56	BGIOSGA030682	3	|location[777,899]	UDP-glycosyltransferase 74F2 GN=F18O19.7 OS=Arabidopsis thaliana (Mouse-ear cress) PE=1 SV=1
oru-miR63	BGIOSGA030682	3	|location[777,900]	UDP-glycosyltransferase 74F2 GN=F18O19.7 OS=Arabidopsis thaliana (Mouse-ear cress) PE=1 SV=1
osa-miR1425-3p	BGIOSGA037685	3	|location[777,901]	Disease resistance protein RPM1 GN=F17A9.20 OS=Arabidopsis thaliana (Mouse-ear cress) PE=1 SV=1
	BGIOSGA027518	3	|location[777,902]	Lactoylglutathione lyase GN=OSJNBa0056O06.9-1 OS=Oryza sativa subsp. japonica (Rice) PE=1 SV=2
	BGIOSGA029652	2.5	|location[777,903]	Beta-1,3-galactosyltransferase 7 OS=Arabidopsis thaliana (Mouse-ear cress) PE=2 SV=1
osa-miR1425-5p	BGIOSGA028370	1.5	|location[777,904]	hypothetical protein OsI_28594 [Oryza sativa Indica Group]
osa-miR1432-5p	BGIOSGA013804	1	|location[777,905]	Calmodulin-like protein 7 GN=CML7 OS=Arabidopsis thaliana (Mouse-ear cress) PE=2 SV=1
	BGIOSGA013805	1	|location[777,906]	Calcium-binding allergen Ole e 8 OS=Olea europaea (Common olive) PE=1 SV=1
	BGIOSGA013808	1	|location[777,907]	Probable calcium-binding protein CML30 GN=CML30 OS=Arabidopsis thaliana (Mouse-ear cress) PE=2 SV=1
osa-miR1435	BGIOSGA013136	2.5	|location[777,908]	B3 domain-containing protein Os03g0620400 OS=Oryza sativa subsp. japonica (Rice) PE=2 SV=1
osa-miR1439	BGIOSGA007099	2	|location[777,909]	Translation factor GUF1 homolog, chloroplastic {ECO:0000255|HAMAP-Rule:MF_03138} (Precursor) GN=OsI_05919 OS=Oryza sativa subsp. indica (Rice) PE=3 SV=1
osa-miR1442	BGIOSGA027214	3	|location[777,910]	Phosphatidylinositol 3-kinase, root isoform OS=Glycine max (Soybean) PE=2 SV=1
osa-miR156a,b,c,d,e,f,g,h,I,j,k,l	BGIOSGA007499	2	|location[777,911]	Squamosa promoter-binding-like protein 3 OS=Oryza sativa subsp. japonica (Rice) PE=2 SV=1
	BGIOSGA031059	1	|location[777,912]	Squamosa promoter-binding-like protein 18 GN=SPL18 OS=Oryza sativa subsp. japonica (Rice) PE=2 SV=1
	BGIOSGA033954	1	|location[777,913]	Putative squamosa promoter-binding-like protein 19 OS=Oryza sativa subsp. japonica (Rice) PE=3 SV=2
	BGIOSGA005075	1	|location[777,914]	Squamosa promoter-binding-like protein 2 OS=Oryza sativa subsp. japonica (Rice) PE=2 SV=2
	BGIOSGA029541	1	|location[777,915]	Squamosa promoter-binding-like protein 17 GN=OsJ_028679 OS=Oryza sativa subsp. japonica (Rice) PE=2 SV=2
	BGIOSGA029051	1	|location[777,916]	Squamosa promoter-binding-like protein 16 GN=P0702E04.9 OS=Oryza sativa subsp. japonica (Rice) PE=2 SV=1
	BGIOSGA020577	1	|location[777,917]	Squamosa promoter-binding-like protein 12 GN=SPL12 OS=Oryza sativa subsp. indica (Rice) PE=2 SV=1
	BGIOSGA026705	1	|location[777,918]	Squamosa promoter-binding-like protein 14 OS=Oryza sativa subsp. japonica (Rice) PE=2 SV=1
	BGIOSGA007643	1	|location[777,919]	Squamosa promoter-binding-like protein 4 OS=Oryza sativa subsp. japonica (Rice) PE=2 SV=1
	BGIOSGA031055	1	|location[777,920]	Squamosa promoter-binding-like protein 18 GN=SPL18 OS=Oryza sativa subsp. japonica (Rice) PE=2 SV=1
	BGIOSGA016888	1	|location[777,921]	Squamosa promoter-binding-like protein 7 GN=SPL7 OS=Oryza sativa subsp. indica (Rice) PE=2 SV=1
	BGIOSGA020731	1	|location[777,922]	Squamosa promoter-binding-like protein 11 OS=Oryza sativa subsp. japonica (Rice) PE=2 SV=1
	BGIOSGA021845	3	|location[777,923]	Putative disease resistance RPP13-like protein 3 GN=RPP13L3 OS=Arabidopsis thaliana (Mouse-ear cress) PE=3 SV=1
osa-miR159a,b,c,d,e,f	BGIOSGA003044	3	|location[777,924]	Transcription factor GAMYB OS=Oryza sativa subsp. japonica (Rice) PE=2 SV=1
	BGIOSGA017773	3	|location[777,925]	hypothetical protein OsI_20516 [Oryza sativa Indica Group]
	BGIOSGA017818	3	|location[777,926]	Transcription factor GAMYB GN=GAM1 OS=Oryza sativa subsp. indica (Rice) PE=2 SV=1
	BGIOSGA004670	3	|location[777,927]	Transcription factor GAMYB GN=GAM1 OS=Oryza sativa subsp. indica (Rice) PE=2 SV=1
osa-miR166a,b,c,d,e,f,g,h	BGIOSGA002186	3	|location[777,928]	Homeobox-leucine zipper protein HOX29 GN=HOX29 OS=Oryza sativa subsp. indica (Rice) PE=2 SV=2
	BGIOSGA013211	3	|location[777,929]	Homeobox-leucine zipper protein HOX32 GN=HOX32 OS=Oryza sativa subsp. indica (Rice) PE=2 SV=1
	BGIOSGA026832	3	|location[777,930]	hypothetical protein OsI_29554 [Oryza sativa Indica Group]
	BGIOSGA035845	3	|location[777,931]	Homeobox-leucine zipper protein HOX33 GN=HOX33 OS=Oryza sativa subsp. japonica (Rice) PE=2 SV=1
	BGIOSGA008799	3	|location[777,932]	MATE efflux family protein 9 GN=F3L12.7 OS=Arabidopsis thaliana (Mouse-ear cress) PE=2 SV=1
	BGIOSGA011687	3	|location[777,933]	Homeobox-leucine zipper protein HOX10 GN=HOX10 OS=Oryza sativa subsp. indica (Rice) PE=2 SV=2
	BGIOSGA016947	3	|location[777,934]	MATE efflux family protein 9 GN=F3L12.7 OS=Arabidopsis thaliana (Mouse-ear cress) PE=2 SV=1
	BGIOSGA005688	3	|location[777,935]	NAC domain-containing protein 77 OS=Oryza sativa subsp. japonica (Rice) PE=2 SV=2
	BGIOSGA037864	3	|location[777,936]	hypothetical protein OsI_39259 [Oryza sativa Indica Group]
osa-miR167h-3p	BGIOSGA020620	3	|location[777,937]	Replication protein A 32 kDa subunit C OS=Oryza sativa subsp. japonica (Rice) PE=1 SV=2
	BGIOSGA003356	2	|location[777,938]	Pto-interacting protein 1 OS=Solanum lycopersicum (Tomato) PE=1 SV=2
osa-miR169r-3p	BGIOSGA017757	2.5	|location[777,939]	hypothetical protein OsI_20549 [Oryza sativa Indica Group]
osa-miR171a,d,e	BGIOSGA008763	0	|location[777,940]	Scarecrow-like protein 6 GN=SCL6 OS=Arabidopsis thaliana (Mouse-ear cress) PE=1 SV=1
	BGIOSGA031446	1	|location[777,941]	Scarecrow-like protein 6 GN=SCL6 OS=Arabidopsis thaliana (Mouse-ear cress) PE=1 SV=1
	BGIOSGA016901	1	|location[777,942]	Scarecrow-like protein 6 GN=SCL6 OS=Arabidopsis thaliana (Mouse-ear cress) PE=1 SV=1
	BGIOSGA008764	1	|location[777,943]	Scarecrow-like protein 6 GN=SCL6 OS=Arabidopsis thaliana (Mouse-ear cress) PE=1 SV=1
	BGIOSGA022141	1	|location[777,944]	Scarecrow-like protein 6 GN=SCL6 OS=Arabidopsis thaliana (Mouse-ear cress) PE=1 SV=1
osa-miR1850.1	BGIOSGA037043	3	|location[777,945]	Nucleolar complex protein 2 homolog GN=At2g18220 OS=Arabidopsis thaliana (Mouse-ear cress) PE=3 SV=2
osa-miR1860-3p	BGIOSGA015556	3	|location[777,946]	F-box only protein 7 GN=FBX7 OS=Arabidopsis thaliana (Mouse-ear cress) PE=2 SV=3
osa-miR1861c	BGIOSGA004829	2.5	|location[777,947]	hypothetical protein OsI_04489 [Oryza sativa Indica Group]
osa-miR1861n	BGIOSGA009099	3	|location[777,948]	Galactoside 2-alpha-L-fucosyltransferase GN=T18E12.11 OS=Arabidopsis thaliana (Mouse-ear cress) PE=1 SV=2
	BGIOSGA011530	3	|location[777,949]	DIS3-like exonuclease 2 {ECO:0000255|HAMAP-Rule:MF_03045} GN=SOV OS=Arabidopsis thaliana (Mouse-ear cress) PE=1 SV=1
osa-miR2055	BGIOSGA021225	3	|location[777,950]	Putative ribonuclease H protein At1g65750 GN=At1g65750 OS=Arabidopsis thaliana (Mouse-ear cress) PE=3 SV=1
osa-miR2118c,q	BGIOSGA032258	2.5	|location[777,951]	Putative disease resistance protein RGA1 GN=RGA1 OS=Solanum bulbocastanum (Wild potato) PE=2 SV=2
	BGIOSGA028326	3	|location[777,952]	Putative disease resistance protein RGA1 GN=RGA1 OS=Solanum bulbocastanum (Wild potato) PE=2 SV=2
osa-miR319a,b	BGIOSGA025162	2.5	|location[777,953]	Transcription factor PCF6 GN=PCF6 OS=Oryza sativa subsp. japonica (Rice) PE=2 SV=1
	BGIOSGA013684	2.5	|location[777,954]	Transcription factor PCF6 GN=PCF6 OS=Oryza sativa subsp. indica (Rice) PE=3 SV=1
	BGIOSGA004479	2.5	|location[777,955]	Transcription factor PCF7 GN=PCF7 OS=Oryza sativa subsp. indica (Rice) PE=3 SV=1
osa-miR390-3p	BGIOSGA004479	2.5	|location[777,956]	Endonuclease OS=Nicotiana tabacum (Common tobacco) PE=2 SV=1
	BGIOSGA020083	3	|location[777,957]	Uncharacterized protein At5g19025 GN=At5g19025 OS=Arabidopsis thaliana (Mouse-ear cress) PE=2 SV=3
	BGIOSGA040709	3	|location[777,958]	Endonuclease OS=Nicotiana tabacum (Common tobacco) PE=2 SV=1
osa-miR395b,f,j,k,l,m,n,p,q,r	BGIOSGA031603	3	|location[777,959]	Membrane steroid-binding protein 1 GN=At5g52240 OS=Arabidopsis thaliana (Mouse-ear cress) PE=1 SV=2
	BGIOSGA030103	3	|location[777,960]	Plant protein of unknown function
	BGIOSGA009834	2	|location[777,961]	ATP-sulfurylase 3, chloroplastic (Precursor) GN=APS3 OS=Arabidopsis thaliana (Mouse-ear cress) PE=1 SV=1
	BGIOSGA031598	3	|location[777,962]	Membrane steroid-binding protein 2 OS=Arabidopsis thaliana (Mouse-ear cress) PE=1 SV=1
	BGIOSGA030164	3	|location[777,963]	hypothetical protein OsI_30531 [Oryza sativa Indica Group]
osa-miR396a,b,c,d,e,f,g,h	BGIOSGA022506	3	|location[777,964]	Growth-regulating factor 2 GN=OSJNBb0015B15.12 OS=Oryza sativa subsp. japonica (Rice) PE=3 SV=1
	BGIOSGA008811	3	|location[777,965]	Growth-regulating factor 10 OS=Oryza sativa subsp. japonica (Rice) PE=2 SV=1
	BGIOSGA013307	3	|location[777,966]	Growth-regulating factor 9 OS=Oryza sativa subsp. japonica (Rice) PE=2 SV=1
	BGIOSGA013499	3	|location[777,967]	Growth-regulating factor 6 OS=Oryza sativa subsp. japonica (Rice) PE=2 SV=2
	BGIOSGA005497	0	|location[777,968]	Growth-regulating factor 1 GN=GRF1 OS=Oryza sativa subsp. indica (Rice) PE=2 SV=1
	BGIOSGA013306	0	|location[777,969]	Growth-regulating factor 9 OS=Oryza sativa subsp. japonica (Rice) PE=2 SV=1
	BGIOSGA037400	2	|location[777,970]	Growth-regulating factor 7 GN=OsJ_36104 OS=Oryza sativa subsp. japonica (Rice) PE=2 SV=2
	BGIOSGA001547	3	|location[777,971]	Transcription initiation factor TFIID subunit 6 GN=F13M7.6 OS=Arabidopsis thaliana (Mouse-ear cress) PE=1 SV=1
	BGIOSGA005785	3	|location[777,972]	Growth-regulating factor 4 OS=Oryza sativa subsp. japonica (Rice) PE=2 SV=1
	BGIOSGA014417	3	|location[777,973]	Growth-regulating factor 3 OS=Oryza sativa subsp. japonica (Rice) PE=3 SV=2
	BGIOSGA022056	0	|location[777,974]	Growth-regulating factor 5 GN=OSJNBa0019F11.24 OS=Oryza sativa subsp. japonica (Rice) PE=2 SV=1
osa-miR397a,b	BGIOSGA004809	3	|location[777,975]	Laccase-8 (Precursor) GN=P0529H11.24 OS=Oryza sativa subsp. japonica (Rice) PE=3 SV=2
	BGIOSGA037914	3	|location[777,976]	Laccase-22 (Precursor) GN=OsJ_033548 OS=Oryza sativa subsp. japonica (Rice) PE=2 SV=2
	BGIOSGA000508	1	|location[777,977]	Laccase-12/13 (Precursor) GN=OJ1362_D02.10 OS=Oryza sativa subsp. japonica (Rice) PE=2 SV=1
osa-miR3980a,b	BGIOSGA008613	0	|location[777,978]	Probable LRR receptor-like serine/threonine-protein kinase At3g47570 (Precursor) GN=At3g47570 OS=Arabidopsis thaliana (Mouse-ear cress) PE=2 SV=1
	BGIOSGA000102	3	|location[777,979]	Cytochrome P450 94A1 GN=CYP94A1 OS=Vicia sativa (Spring vetch) PE=2 SV=2
osa-miR408-3p	BGIOSGA008984	3	|location[777,980]	Chemocyanin (Precursor) OS=Lilium longiflorum (Trumpet lily) PE=1 SV=1
	BGIOSGA012259	0	|location[777,981]	Chemocyanin (Precursor) OS=Lilium longiflorum (Trumpet lily) PE=1 SV=1
	BGIOSGA002685	2.5	|location[777,982]	Multicopper oxidase LPR1 (Precursor) GN=LPR1 OS=Arabidopsis thaliana (Mouse-ear cress) PE=2 SV=1
	BGIOSGA009947	3	|location[777,983]	Basic blue protein (Precursor) GN=ARPN OS=Arabidopsis thaliana (Mouse-ear cress) PE=2 SV=2
	BGIOSGA021486	2.5	|location[777,984]	Chemocyanin (Precursor) OS=Lilium longiflorum (Trumpet lily) PE=1 SV=1
osa-miR444a,e	BGIOSGA027604	1.5	|location[777,985]	E3 ubiquitin-protein ligase RMA3 GN=RMA3 OS=Arabidopsis thaliana (Mouse-ear cress) PE=1 SV=1
	BGIOSGA008983	2	|location[777,986]	MADS-box transcription factor 57 GN=P0617A09.25 OS=Oryza sativa subsp. japonica (Rice) PE=2 SV=2
	BGIOSGA028716	3	|location[777,987]	MADS-box transcription factor 23 GN=OJ1111_B08.22 OS=Oryza sativa subsp. japonica (Rice) PE=2 SV=1
	BGIOSGA014959	3	|location[777,988]	MADS-box transcription factor 27 GN=B1267B06.20 OS=Oryza sativa subsp. japonica (Rice) PE=2 SV=2
osa-miR5083	BGIOSGA007106	3	|location[777,989]	Receptor-like protein 2 (Precursor) GN=RLP2 OS=Arabidopsis thaliana (Mouse-ear cress) PE=2 SV=1
osa-miR528-5p	BGIOSGA024054	2	|location[777,990]	Mavicyanin OS=Cucurbita pepo (Vegetable marrow) PE=1 SV=1
osa-miR5827	BGIOSGA033577	3	|location[777,991]	Calmodulin binding protein-like
osa-miR812b,d	BGIOSGA018665	2.5	|location[777,992]	Acid phosphatase 1 (Precursor) GN=APS1 OS=Solanum lycopersicum (Tomato) PE=2 SV=1

## Sheet: Sheet2
osa-miR160a-5p	BGIOSGA008657	Auxin response factor 8 OS=Oryza sativa subsp. japonica (Rice) PE=2 SV=1
	BGIOSGA033142	Auxin response factor 22 GN=OSJNBa0093B11.2 OS=Oryza sativa subsp. japonica (Rice) PE=2 SV=1
	BGIOSGA014036	Auxin response factor 13 GN=OSJNBa0039K24.27 OS=Oryza sativa subsp. japonica (Rice) PE=2 SV=2
	BGIOSGA023490	Auxin response factor 18 OS=Oryza sativa subsp. japonica (Rice) PE=2 SV=1
	BGIOSGA016767	Auxin response factor 10 OS=Oryza sativa subsp. japonica (Rice) PE=2 SV=3
osa-miR160b-5p	BGIOSGA023490	Auxin response factor 18 OS=Oryza sativa subsp. japonica (Rice) PE=2 SV=1
	BGIOSGA008657	Auxin response factor 8 OS=Oryza sativa subsp. japonica (Rice) PE=2 SV=1
	BGIOSGA014036	Auxin response factor 13 GN=OSJNBa0039K24.27 OS=Oryza sativa subsp. japonica (Rice) PE=2 SV=2
	BGIOSGA033142	Auxin response factor 22 GN=OSJNBa0093B11.2 OS=Oryza sativa subsp. japonica (Rice) PE=2 SV=1
	BGIOSGA016767	Auxin response factor 10 OS=Oryza sativa subsp. japonica (Rice) PE=2 SV=3
osa-miR160c-5p	BGIOSGA016767	Auxin response factor 10 OS=Oryza sativa subsp. japonica (Rice) PE=2 SV=3
	BGIOSGA023490	Auxin response factor 18 OS=Oryza sativa subsp. japonica (Rice) PE=2 SV=1
	BGIOSGA008657	Auxin response factor 8 OS=Oryza sativa subsp. japonica (Rice) PE=2 SV=1
	BGIOSGA014036	Auxin response factor 13 GN=OSJNBa0039K24.27 OS=Oryza sativa subsp. japonica (Rice) PE=2 SV=2
	BGIOSGA033142	Auxin response factor 13 GN=OSJNBa0039K24.27 OS=Oryza sativa subsp. japonica (Rice) PE=2 SV=2
osa-miR160d-5p	BGIOSGA016767	Auxin response factor 10 OS=Oryza sativa subsp. japonica (Rice) PE=2 SV=3
	BGIOSGA023490	Auxin response factor 18 OS=Oryza sativa subsp. japonica (Rice) PE=2 SV=1
	BGIOSGA014036	Auxin response factor 13 GN=OSJNBa0039K24.27 OS=Oryza sativa subsp. japonica (Rice) PE=2 SV=2
	BGIOSGA033142	Auxin response factor 22 GN=OSJNBa0093B11.2 OS=Oryza sativa subsp. japonica (Rice) PE=2 SV=1
	BGIOSGA008657	Auxin response factor 8 OS=Oryza sativa subsp. japonica (Rice) PE=2 SV=1
osa-miR160e-5p	BGIOSGA008657	Auxin response factor 8 OS=Oryza sativa subsp. japonica (Rice) PE=2 SV=1
	BGIOSGA014036	Auxin response factor 13 GN=OSJNBa0039K24.27 OS=Oryza sativa subsp. japonica (Rice) PE=2 SV=2
	BGIOSGA033142	Auxin response factor 22 GN=OSJNBa0093B11.2 OS=Oryza sativa subsp. japonica (Rice) PE=2 SV=1
	BGIOSGA023490	Auxin response factor 18 OS=Oryza sativa subsp. japonica (Rice) PE=2 SV=1
	BGIOSGA016767	Auxin response factor 10 OS=Oryza sativa subsp. japonica (Rice) PE=2 SV=3
osa-miR160f-5p	BGIOSGA023490	Auxin response factor 18 OS=Oryza sativa subsp. japonica (Rice) PE=2 SV=1
	BGIOSGA033142	Auxin response factor 22 GN=OSJNBa0093B11.2 OS=Oryza sativa subsp. japonica (Rice) PE=2 SV=1
	BGIOSGA014036	Auxin response factor 13 GN=OSJNBa0039K24.27 OS=Oryza sativa subsp. japonica (Rice) PE=2 SV=2
	BGIOSGA008657	Auxin response factor 8 OS=Oryza sativa subsp. japonica (Rice) PE=2 SV=1
	BGIOSGA016767	Auxin response factor 10 OS=Oryza sativa subsp. japonica (Rice) PE=2 SV=3
osa-miR162a	BGIOSGA011556	Endoribonuclease Dicer homolog 1 OS=Oryza sativa subsp. japonica (Rice) PE=3 SV=1
osa-miR162b	BGIOSGA011556	Endoribonuclease Dicer homolog 1 OS=Oryza sativa subsp. japonica (Rice) PE=3 SV=1
osa-miR164a	BGIOSGA036990	Phytosulfokine-beta (Precursor) GN=PSK5 OS=Oryza sativa subsp. japonica (Rice) PE=1 SV=1
	BGIOSGA037778	NAC domain-containing protein 21/22 OS=Arabidopsis thaliana (Mouse-ear cress) PE=1 SV=2
	BGIOSGA022861	Protein CUP-SHAPED COTYLEDON 2 GN=K19P17.12 OS=Arabidopsis thaliana (Mouse-ear cress) PE=1 SV=1
	BGIOSGA016546	NAC domain-containing protein 100 GN=NAC100 OS=Arabidopsis thaliana (Mouse-ear cress) PE=2 SV=1
	BGIOSGA037776	NAC domain-containing protein 21/22 OS=Arabidopsis thaliana (Mouse-ear cress) PE=1 SV=2
	BGIOSGA023457	NAC domain-containing protein 21/22 OS=Arabidopsis thaliana (Mouse-ear cress) PE=1 SV=2
osa-miR164b	BGIOSGA037778	NAC domain-containing protein 21/22 OS=Arabidopsis thaliana (Mouse-ear cress) PE=1 SV=2
	BGIOSGA016546	NAC domain-containing protein 100 GN=NAC100 OS=Arabidopsis thaliana (Mouse-ear cress) PE=2 SV=1
	BGIOSGA022861	Protein CUP-SHAPED COTYLEDON 2 GN=K19P17.12 OS=Arabidopsis thaliana (Mouse-ear cress) PE=1 SV=1
	BGIOSGA037776	NAC domain-containing protein 21/22 OS=Arabidopsis thaliana (Mouse-ear cress) PE=1 SV=2
	BGIOSGA023457	NAC domain-containing protein 21/22 OS=Arabidopsis thaliana (Mouse-ear cress) PE=1 SV=2
	BGIOSGA036990	Phytosulfokine-beta (Precursor) GN=PSK5 OS=Oryza sativa subsp. japonica (Rice) PE=1 SV=1
osa-miR164c	BGIOSGA022861	Protein CUP-SHAPED COTYLEDON 2 GN=K19P17.12 OS=Arabidopsis thaliana (Mouse-ear cress) PE=1 SV=1
	BGIOSGA037776	NAC domain-containing protein 21/22 OS=Arabidopsis thaliana (Mouse-ear cress) PE=1 SV=2
	BGIOSGA023457	NAC domain-containing protein 21/22 OS=Arabidopsis thaliana (Mouse-ear cress) PE=1 SV=2
